# Supplementary material for: Tracheal tuft cells release ATP and link innate to adaptive immunity in pneumonia
Source: Nat Commun. 2025 Jan 10;16:584. doi: 10.1038/s41467-025-55936-5 (PMC11724094; doi:10.1038/s41467-025-55936-5)
Supplement: Supplementary file 4 — Source Data [file 41467_2025_55936_MOESM4_ESM.xlsx]

## Sheet: Fig 1c
	current density
	-100 mV Trpm5+/+	-100 mV Trpm5-/-	+100 mV Trpm5+/+	+100 mV Trpm5-/-
	-640.544	-6.14094	948.312	3.56054
	-249.56	-24.4525	162.158	9.02267
	-53.3612	-50.155	56.0308	49.2588
	-261.966	-10.8074	172.347	8.11557
	-384.75	-1.55534	248.136	27.6186
	-133.122	-31.7368	131.303	163.842
	-162.311	-4.99155	330.839	135.605
	-170.075	-7.00529	123.993	80.4145
	-143.693	-10.7777	87.1953	58.801
	-72.9935		130.625

## Sheet: Fig 1g
	Fluorescence over time
	time	Trpm5+/+											Trpm5-/-
	0	1.05199	0.996784	0.958132	0.988625	0.991989	0.956016	1.28124	1.00868	1.03385	1.19952	1.23888	1.00376	1.02549	0.959423	0.99298	0.992917	1.12137	0.915582	1.01677	0.994441
	0.05	0.899104	0.959504	1.0069	0.97812	1.0154	0.982061	1.23859	1.00881	1.14062	1.23111	1.22125	1.00365	1.02549	0.960048	0.993153	0.9931	1.12099	0.915018	1.01672	0.994204
	0.1	1.02807	0.961193	1.03612	1.01365	1.0278	0.984306	1.24915	0.998355	1.08602	1.22437	1.25364	1.00344	1.02544	0.96125	0.993639	0.99344	1.12023	0.913914	1.01663	0.993732
	0.15	1.01909	1.07112	1.04256	1.01605	0.994558	1.0685	1.26013	0.992741	1.15517	1.22526	1.21005	1.00313	1.02513	0.963027	0.99445	0.993908	1.11903	0.912311	1.0165	0.993049
	0.2	0.986179	1.00647	0.988498	0.991251	0.999249	1.0804	1.28863	1.00931	1.10422	1.20245	1.23167	1.00275	1.02456	0.965307	0.99555	0.994478	1.11741	0.910264	1.01634	0.992149
	0.25	0.976181	0.988788	0.982517	1.03305	0.981025	1.01619	1.26182	1.00659	1.12889	1.21919	1.22043	1.00233	1.02376	0.967916	0.996859	0.995117	1.11532	0.907831	1.01616	0.99106
	0.3	0.956943	1.04781	0.967794	1.01292	1.0116	1.01933	1.24725	0.983385	1.16549	1.23907	1.22738	1.00188	1.02265	0.970797	0.998199	0.995797	1.11275	0.905133	1.01595	0.989824
	0.35	1.00301	0.999713	0.966874	0.984978	0.964184	1.00743	1.27005	1.01205	1.07126	1.20229	1.22056	1.00144	1.02113	0.973952	0.999465	0.996496	1.10991	0.902255	1.01573	0.98854
	0.4	1.07579	0.94396	1.00552	1.04465	1.00552	1.04807	1.2709	0.996458	1.09654	1.22248	1.22459	1.00103	1.01927	0.977351	1.00067	0.997201	1.10675	0.899332	1.01549	0.987286
	0.45	0.982003	0.992392	1.02991	1.05983	1.00927	1.00721	1.25316	0.993265	1.06236	1.20799	1.20648	1.00067	1.01712	0.980958	1.0019	0.997924	1.103	0.896462	1.01524	0.98609
	0.5	1.03238	1.03384	1.02462	1.00635	1.00932	1.02292	1.25422	0.994487	1.13394	1.2172	1.24674	1.00037	1.01478	0.984649	1.00318	0.998658	1.09862	0.893722	1.01498	0.984961
	0.55	1.083	1.03508	1.02116	0.962582	0.983248	1.01102	1.28167	1.00631	1.11979	1.20433	1.21339	1.00013	1.01217	0.988452	1.00455	0.999392	1.09361	0.891265	1.01471	0.983903
	0.6	0.933529	1.00411	1.02577	1.0011	0.992533	0.994858	1.26625	1.00095	1.10665	1.19941	1.26158	0.999955	1.0093	0.992465	1.00595	1.00009	1.08796	0.889142	1.01444	0.982967
	0.65	1.00909	0.964685	1.04164	1.01496	0.989668	0.960282	1.27998	0.997157	1.04619	1.19947	1.22022	0.999836	1.0062	0.996686	1.00731	1.00072	1.0816	0.887467	1.01416	0.982189
	0.7	0.970485	1.03823	1.00828	1.003	1.01288	0.98251	1.26773	0.993115	1.09593	1.20166	1.2282	0.999755	1.00298	1.00095	1.00845	1.00125	1.07451	0.886264	1.01387	0.981556
	0.75	0.981876	0.978426	0.993559	1.00183	0.969765	1.00025	1.26984	0.995535	1.05407	1.19031	1.20464	0.999679	0.999771	1.00509	1.0092	1.00167	1.06693	0.885587	1.01357	0.981048
	0.8	1.01326	1.05321	0.953071	1.0092	0.967691	1.01529	1.26309	1.00891	1.09411	1.17179	1.2185	0.999587	0.996665	1.00894	1.00938	1.00197	1.05899	0.885487	1.01327	0.980655
	0.85	1.00073	0.998136	1.01173	1.00591	0.972531	0.996655	1.24535	0.992741	1.11615	1.1877	1.19331	0.999458	0.993615	1.01235	1.00886	1.00215	1.0508	0.885928	1.01295	0.980374
	0.9	0.984534	0.958377	0.989418	1.0092	1.00157	0.939177	1.22993	0.9881	1.10341	1.17985	1.19382	0.999274	0.990572	1.01519	1.00772	1.00223	1.04254	0.886854	1.01263	0.980237
	0.95	0.920746	1.02956	1.01656	1.00212	1.01718	1.07142	1.24239	1.0021	1.04477	1.20956	1.21112	0.999034	0.98763	1.01747	1.00598	1.00227	1.0344	0.888189	1.0123	0.980308
	1	0.972004	0.974258	0.965493	1.01263	1.00493	1.00923	1.25527	0.991094	1.1576	1.18827	1.19095	0.998737	0.98487	1.01916	1.00366	1.0023	1.02657	0.889731	1.01197	0.980562
	1.05	1.00086	0.97561	0.968714	1.01233	0.992977	0.995083	1.30553	0.99793	1.08784	1.22228	1.2112	0.998369	0.982348	1.02022	1.00094	1.00233	1.01927	0.891321	1.01166	0.981009
	1.1	1.0082	0.970654	0.982517	1.01197	0.989965	1.02584	1.21959	0.986928	1.09492	1.21145	1.20751	0.997928	0.979971	1.02072	0.998016	1.00232	1.01261	0.892835	1.01135	0.981692
	1.15	1.01921	1.01165	1.01035	0.991762	0.995743	1.04493	1.2198	0.999602	1.11332	1.23964	1.21657	0.997414	0.977596	1.02078	0.995064	1.00229	1.00691	0.894154	1.01106	0.982656
	1.2	0.992887	0.978088	0.965033	1.02765	1.01421	1.06985	1.29518	0.995984	1.10665	1.21527	1.19936	0.996836	0.975125	1.02051	0.992071	1.00223	1.00239	0.895108	1.01079	0.983887
	1.25	0.991242	0.971893	0.967564	0.952077	0.992533	0.920991	1.25443	1.0116	1.10119	1.19962	1.22386	0.996204	0.972674	1.01997	0.989066	1.00212	0.999177	0.895566	1.01055	0.985364
	1.3	1.01858	1.02911	1.0352	1.00343	0.983544	0.938503	1.24957	1.00302	1.139	1.207	1.22043	0.995527	0.970517	1.01923	0.986141	1.00195	0.99729	0.895474	1.01032	0.987049
	1.35	0.979851	0.996334	1.00506	0.97119	1.01471	0.971733	1.24809	1.00634	1.12545	1.21385	1.20854	0.994805	0.968818	1.01835	0.983336	1.00172	0.996562	0.894892	1.01011	0.988854
	1.4	1.07541	1.01694	0.987348	1.00737	1.04627	0.978693	1.26646	1.00731	1.15052	1.19397	1.20069	0.994046	0.967704	1.01723	0.980735	1.00139	0.996877	0.893816	1.00991	0.990641
	1.45	0.987318	1.00444	0.986657	0.972065	1.01327	0.995757	1.22972	1.01797	1.09916	1.20763	1.23142	0.993272	0.967392	1.01572	0.978432	1.00096	0.998063	0.892309	1.00972	0.992248
	1.5	1.01453	1.0228	0.982287	0.990376	0.988779	1.02045	1.26731	0.998779	1.12687	1.19497	1.20708	0.992505	0.967931	1.01382	0.976498	1.00045	0.999877	0.890426	1.00954	0.993551
	1.55	0.992381	1.01098	0.994249	0.949816	1.01273	1.00496	1.23542	0.994113	1.13455	1.1969	1.18185	0.991761	0.969331	1.01166	0.974987	0.99987	1.00216	0.88825	1.00937	0.994467
	1.6	0.963778	1.02483	1.02599	0.988406	1.02952	0.973529	1.25189	1.01709	1.09977	1.20192	1.21901	0.991058	0.971655	1.00921	0.973968	0.999239	1.00503	0.885805	1.00921	0.995014
	1.65	1.0044	0.936414	1.01035	0.983665	1.0036	1.009	1.20966	1.00684	1.11676	1.20622	1.21369	0.990411	0.974897	1.00655	0.973365	0.998592	1.00859	0.883215	1.00905	0.995259
	1.7	1.02592	0.97133	1.00506	1.01985	1.01352	0.950628	1.23395	1.0026	1.09188	1.20862	1.21468	0.989862	0.978998	1.0038	0.973009	0.997982	1.01279	0.880521	1.00892	0.995283
	1.75	0.987445	0.993405	0.989188	1.00664	0.999644	1.06132	1.24936	0.99324	1.08461	1.19842	1.21755	0.989429	0.983858	1.00097	0.972668	0.997465	1.01736	0.877806	1.00879	0.995138
	1.8	1.05819	1.02483	1.00276	0.962217	1.00256	0.938728	1.23796	0.989073	1.07389	1.19146	1.23524	0.989122	0.989315	0.998137	0.972257	0.997061	1.02213	0.875168	1.00869	0.994874
	1.85	1.03883	1.01458	0.99793	1.01175	0.990607	0.932441	1.23965	0.994238	1.09896	1.17859	1.2088	0.988936	0.995055	0.995348	0.971697	0.996774	1.02689	0.872762	1.0086	0.994524
	1.9	0.96846	0.997348	1.05337	1.01627	0.981075	0.980264	1.21473	0.992716	1.12505	1.1855	1.20769	0.988859	1.00092	0.992629	0.9709	0.996595	1.03156	0.870731	1.00853	0.994119
	1.95	0.992507	1.01312	0.994249	0.969147	1.01283	1.01417	1.2595	1.00083	1.11028	1.20313	1.20374	0.988895	1.00676	0.990091	0.969868	0.996494	1.03619	0.86912	1.00847	0.993734
	2	0.947578	0.96705	0.984357	0.974838	0.999496	0.981612	1.27955	1.00367	1.0937	1.17127	1.23052	0.989043	1.0124	0.987902	0.96864	0.996451	1.04069	0.867929	1.0084	0.993407
	2.05	1.02111	1.03756	0.94893	0.960247	1.00098	1.03729	1.24113	0.99324	1.1117	1.1493	1.22494	0.989287	1.01752	0.986193	0.967221	0.996461	1.04505	0.867194	1.00833	0.993174
	2.1	1.01276	1.04454	1.00851	0.990157	0.959147	0.950178	1.24408	1.00205	1.08905	1.15652	1.20575	0.98962	1.0218	0.985088	0.965651	0.996529	1.04951	0.866932	1.00825	0.993026
	2.15	1.04744	0.956913	1.04463	1.00176	0.999052	1.07411	1.21262	1.00354	1.05549	1.20192	1.19507	0.990015	1.02509	0.984586	0.96398	0.99663	1.0539	0.867138	1.00816	0.992968
	2.2	0.952767	0.992279	1.00621	1.00628	1.00888	1.02966	1.24176	0.987726	1.12221	1.15861	1.21077	0.990449	1.02731	0.984585	0.96231	0.99673	1.05815	0.867893	1.00807	0.992973
	2.25	1.07262	0.98845	1.07315	0.979215	0.97021	0.98947	1.21663	0.989148	1.10139	1.20496	1.21665	0.990892	1.0285	0.984942	0.960807	0.996795	1.06215	0.869155	1.00798	0.992936
	2.3	0.988837	1.03294	0.991948	0.994315	0.966802	0.926604	1.21832	0.985206	1.066	1.16531	1.20528	0.991335	1.02887	0.985466	0.959543	0.996797	1.06586	0.870854	1.0079	0.9928
	2.35	0.945426	0.965135	1.00184	1.03743	0.964481	1.00541	1.2331	0.996384	1.11756	1.2172	1.20219	0.991764	1.02861	0.986043	0.958602	0.99672	1.06902	0.87295	1.00782	0.992557
	2.4	1.08502	1.04071	1.04348	0.996139	1.00256	0.997777	1.22086	1.01824	1.08744	1.14742	1.20069	0.992172	1.02799	0.986582	0.958033	0.996554	1.07145	0.875406	1.00774	0.992246
	2.45	0.923024	1.02415	1.04095	0.949743	0.953566	0.965446	1.20945	1.00374	1.07288	1.15735	1.19035	0.992543	1.02737	0.98705	0.957822	0.996307	1.07302	0.87817	1.00768	0.991895
	2.5	1.03934	1.02111	1	1.0232	0.984581	0.941198	1.23733	0.97812	1.1204	1.2059	1.18151	0.992867	1.02718	0.987454	0.95789	0.995992	1.07371	0.88117	1.00761	0.991558
	2.55	1.03883	0.980791	0.965493	0.972722	0.974704	1.02113	1.23268	1.00155	1.1121	1.16421	1.21494	0.993123	1.02759	0.9878	0.958193	0.995629	1.07371	0.884299	1.00755	0.99126
	2.6	1.06072	1.00962	1.00184	0.984394	0.963098	0.932666	1.21283	1.00751	1.13394	1.17289	1.2082	0.993306	1.02876	0.988158	0.958675	0.99524	1.07332	0.887464	1.00748	0.991012
	2.65	1.05376	1.02652	0.988268	1.02422	1.00547	0.931992	1.19594	0.98583	1.1022	1.20213	1.21614	0.993386	1.03064	0.988525	0.959299	0.994846	1.07264	0.890595	1.00741	0.990859
	2.7	1.09933	0.942158	1.02507	1.01044	0.971642	0.999573	1.25253	0.996708	1.14769	1.20805	1.20468	0.993344	1.03317	0.988803	0.959869	0.994452	1.07168	0.893586	1.00734	0.990791
	2.75	1.05832	0.991153	0.994019	0.995264	1.01155	0.958037	1.20565	1.00157	1.07874	1.17216	1.19099	0.993166	1.03636	0.989035	0.960133	0.994068	1.07055	0.896343	1.00727	0.990788
	2.8	0.946059	1.0148	1.04486	0.987312	0.96458	1.01394	1.19784	1.00409	1.11372	1.1437	1.19567	0.992847	1.04023	0.98927	0.959939	0.993694	1.06928	0.898855	1.00719	0.990802
	2.85	0.994153	1.05096	0.995859	0.985269	0.993965	0.995083	1.16047	0.989173	1.14122	1.21003	1.19507	0.992382	1.04452	0.989498	0.959229	0.993354	1.06784	0.901038	1.00711	0.99078
	2.9	1.04642	1.00084	1.04693	0.990595	1.00661	0.937156	1.19932	0.981788	1.14102	1.1539	1.16623	0.991797	1.04902	0.98966	0.958025	0.993062	1.06613	0.902807	1.00704	0.990657
	2.95	1.01643	0.961306	1.02024	0.986291	1.02024	1.00182	1.19024	1.00132	1.13374	1.17891	1.19949	0.991129	1.05347	0.989686	0.956422	0.992797	1.06417	0.904091	1.00696	0.990392
	3	0.997697	0.96322	1.03083	1.01401	1.01614	0.964997	1.19974	0.984133	1.10523	1.19031	1.18181	0.990425	1.0575	0.98956	0.954511	0.992558	1.06216	0.904841	1.00689	0.989947
	3.05	0.988457	0.995996	0.94893	1.00161	0.994162	0.988347	1.2198	1.00569	1.09512	1.19246	1.21768	0.989723	1.06099	0.989328	0.952333	0.992346	1.06029	0.90507	1.00682	0.989311
	3.1	1.03187	1.01424	1.01035	0.977974	0.980482	1.03168	1.18939	0.992392	1.12727	1.1843	1.20764	0.989056	1.06383	0.989065	0.95	0.99215	1.05862	0.904762	1.00675	0.988484
	3.15	0.995545	1.02517	0.969864	1.03072	0.951887	1.04403	1.18369	1.00394	1.17479	1.19403	1.19258	0.988438	1.06589	0.988724	0.947558	0.991964	1.05733	0.903933	1.00668	0.987423
	3.2	0.997697	1.02764	1.02093	0.98651	0.96774	1.07164	1.1668	0.996957	1.05064	1.18179	1.20215	0.987896	1.06715	0.988309	0.945107	0.991787	1.05635	0.902627	1.00661	0.986123
	3.25	1.02579	1.04341	0.980906	0.993805	0.966506	0.982734	1.23775	1.00873	1.10826	1.18602	1.19928	0.987463	1.06772	0.987883	0.942766	0.991594	1.05552	0.900926	1.00654	0.984658
	3.3	1.06439	0.993293	0.954451	0.958351	0.995249	0.908193	1.15582	0.99813	1.09755	1.19136	1.2379	0.987161	1.06796	0.987365	0.94064	0.991379	1.05484	0.898969	1.00648	0.983139
	3.35	1.0382	0.962207	1.00529	0.977683	0.973617	0.963201	1.18644	1.03179	1.09997	1.18048	1.19863	0.987007	1.06801	0.986691	0.938874	0.991128	1.05408	0.896899	1.00641	0.981691
	3.4	1.00985	0.98631	1.01403	0.938581	1.01609	1.02405	1.18306	0.996209	1.14102	1.173	1.20267	0.986988	1.06784	0.985853	0.937581	0.990833	1.0532	0.894721	1.00635	0.980403
	3.45	1.08578	1.02021	0.99908	0.972211	0.995595	0.991491	1.16807	0.987427	1.05893	1.1392	1.20923	0.987088	1.06746	0.984842	0.936812	0.990503	1.05223	0.892377	1.0063	0.979276
	3.5	1.06832	0.998924	1.00874	0.989647	0.962011	0.99194	1.18517	0.988874	1.05064	1.16431	1.19803	0.987286	1.06687	0.983689	0.936597	0.990151	1.05127	0.889862	1.00626	0.978328
	3.55	1.06174	1.01863	1.00782	0.965573	0.994212	0.984081	1.12098	1.01178	1.14102	1.19157	1.21528	0.987554	1.066	0.982359	0.936917	0.989786	1.05043	0.887197	1.00621	0.977559
	3.6	1.0406	1.02629	1.01058	1.01562	0.973272	1.04897	1.22656	0.985106	1.11817	1.15945	1.18134	0.987856	1.06487	0.980917	0.93777	0.989394	1.04971	0.884489	1.00617	0.977012
	3.65	1.04073	0.950493	0.989188	0.979871	0.960678	1.02449	1.17736	0.987926	1.08218	1.129	1.19056	0.988172	1.06351	0.979506	0.939168	0.988996	1.04932	0.881878	1.00613	0.976642
	3.7	1.01592	0.962545	0.959742	0.971774	1.01851	1.07995	1.18454	1.01692	1.11554	1.15511	1.18743	0.988481	1.06179	0.978376	0.941066	0.988632	1.04922	0.87951	1.00608	0.976422
	3.75	1.11616	1.03114	1.05751	0.984102	0.963888	0.978468	1.19911	1.01035	1.09997	1.15767	1.18902	0.988777	1.05976	0.977756	0.943406	0.988319	1.04944	0.877437	1.00603	0.976416
	3.8	1.02187	0.933148	1.03313	1.0189	0.982112	0.985429	1.15899	0.99823	1.09047	1.15129	1.19764	0.989045	1.05736	0.977787	0.946111	0.98806	1.05004	0.875699	1.00599	0.976619
	3.85	1.01023	0.970091	1.02001	0.979725	0.964135	1.04156	1.2652	0.99828	1.10644	1.12775	1.18932	0.989268	1.05468	0.978512	0.949094	0.987864	1.05106	0.874326	1.00595	0.977081
	3.9	1.14362	1.00602	0.954911	0.994315	0.979544	1.00092	1.19742	0.987327	1.02637	1.12701	1.18799	0.98944	1.05184	0.97985	0.952171	0.98776	1.05241	0.873369	1.00592	0.977853
	3.95	1.08173	1.04476	1.01495	1.00475	0.981717	1.00406	1.25612	0.987651	1.11534	1.15082	1.17503	0.989559	1.04874	0.981689	0.955246	0.987767	1.05401	0.87284	1.00591	0.97897
	4	1.01073	0.997122	1.00575	0.980965	0.981766	0.941871	1.24957	1.0017	1.09755	1.15134	1.2055	0.989635	1.04544	0.983818	0.958176	0.987895	1.05573	0.872776	1.0059	0.980429
	4.05	1.01288	0.9782	1.01081	0.982424	0.959542	1.00811	1.33678	0.992292	1.10907	1.1821	1.18911	0.989662	1.04193	0.986063	0.960846	0.988138	1.05744	0.873169	1.00591	0.982184
	4.1	1.04642	1.06301	0.993559	0.962436	0.972235	1.00137	1.27132	1.01734	1.11696	1.1719	1.20648	0.989647	1.0384	0.988363	0.963187	0.988464	1.05902	0.873923	1.00593	0.984222
	4.15	1.04655	1.0174	0.957212	0.990011	0.991298	0.997104	1.2766	0.994837	1.12545	1.15186	1.21627	0.989592	1.03498	0.990657	0.965162	0.988868	1.06036	0.87497	1.00596	0.986434
	4.2	1.10376	1.02359	0.930067	1.02758	0.983396	1.00564	1.29708	0.991369	1.10361	1.18137	1.19074	0.98951	1.03175	0.99291	0.966808	0.98934	1.06139	0.876288	1.00599	0.988735
	4.25	1.12122	1.0451	0.99931	0.963093	1.01747	1.00586	1.30215	0.997905	1.09391	1.16457	1.19155	0.989413	1.02865	0.995064	0.968132	0.98987	1.06218	0.877747	1.00602	0.99103
	4.3	1.05592	1.01165	0.977686	0.971336	0.982013	0.986102	1.28441	1.00721	1.06257	1.13941	1.18378	0.989321	1.02572	0.997153	0.96923	0.990438	1.06262	0.879258	1.00605	0.993202
	4.35	1.07047	0.971442	0.980216	1.00365	0.958752	1.01327	1.29518	0.987576	1.06823	1.12346	1.19198	0.989241	1.02282	0.99912	0.970179	0.99101	1.06278	0.880797	1.00607	0.995171
	4.4	1.08237	1.03925	0.943409	1.02306	0.966604	0.989919	1.30553	1.00437	1.14426	1.13455	1.19425	0.989179	1.01995	1.00085	0.971087	0.991565	1.06272	0.882345	1.00608	0.996886
	4.45	1.04326	1.05051	0.960663	0.963311	0.98552	1.00384	1.27955	1.00519	1.08117	1.08009	1.20992	0.989124	1.01698	1.00232	0.972081	0.992079	1.06257	0.88396	1.00609	0.998323
	4.5	0.983268	0.991829	0.965723	1.01117	0.975593	1.03842	1.27618	1.00477	1.06176	1.15291	1.19704	0.98907	1.01386	1.00341	0.973161	0.992544	1.06243	0.885673	1.00609	0.999409
	4.55	0.987572	0.957138	0.988268	1.01117	0.96216	0.998226	1.27153	1.01552	1.11069	1.13428	1.21052	0.989015	1.01054	1.00412	0.974286	0.992957	1.0624	0.887475	1.00609	1.00005
	4.6	0.914418	1.02089	0.979756	1.00934	0.99594	0.974651	1.32094	0.997881	1.102	1.13073	1.21026	0.988965	1.00717	1.00432	0.975342	0.993306	1.06246	0.889329	1.00608	1.0002
	4.65	0.987445	1.05907	1.00805	1.00285	0.979099	0.940973	1.27216	0.986553	1.12161	1.15971	1.17915	0.988921	1.00381	1.004	0.976208	0.993604	1.06268	0.891164	1.00607	0.999903
	4.7	1.06566	1.00917	0.991718	0.98009	0.95411	1.00811	1.24493	1.00609	1.15942	1.14679	1.19185	0.988881	1.00052	1.0031	0.976833	0.993864	1.0631	0.892867	1.00607	0.999216
	4.75	1.13995	0.959053	0.972165	1.00759	1.0033	0.971059	1.23521	1.00322	1.07207	1.1606	1.19151	0.988834	0.997282	1.00166	0.977293	0.994088	1.06368	0.894294	1.00607	0.998216
	4.8	0.953779	0.979101	0.967564	0.982935	0.993718	0.981836	1.28885	1.01637	1.09735	1.12503	1.17932	0.988764	0.994069	0.999808	0.977625	0.994261	1.06428	0.895396	1.00607	0.996974
	4.85	0.987951	1.04769	1.0184	1.02371	0.960629	0.97061	1.33466	1.00736	1.08076	1.16039	1.19576	0.988671	0.990839	0.997593	0.977805	0.994356	1.0647	0.896057	1.00608	0.995559
	4.9	1.10679	1.0736	1.00092	0.990084	0.962851	0.983857	1.26477	0.996683	1.06459	1.14919	1.1785	0.988545	0.987525	0.995085	0.977714	0.994359	1.06477	0.896203	1.00608	0.994067
	4.95	1.09768	1.03181	1.00483	1.02306	0.994656	0.986327	1.2464	0.990945	1.14506	1.14318	1.19215	0.988382	0.984215	0.992381	0.977205	0.994246	1.06429	0.895794	1.00609	0.992615
	5	1.12261	1.02506	1.00805	1.03714	1.0197	1.03437	1.26815	1.01043	1.07713	1.15584	1.19953	0.988199	0.981014	0.989667	0.976119	0.994014	1.06306	0.894823	1.00608	0.991249
	5.05	1.02858	0.984845	1.01955	1.01233	0.991545	0.988123	1.23141	1	1.12869	1.11284	1.17954	0.988003	0.977978	0.98695	0.97439	0.993683	1.06086	0.893276	1.00607	0.989996
	5.1	1.04706	0.998136	0.94801	0.940113	0.973766	0.987225	1.24387	0.989597	1.10604	1.14412	1.21052	0.987817	0.975208	0.984258	0.972097	0.99327	1.05767	0.891226	1.00605	0.988893
	5.15	1.04022	1.01131	0.972855	0.986801	0.982705	0.99194	1.2464	1.00631	1.15254	1.14323	1.18602	0.987657	0.972837	0.981783	0.969412	0.992823	1.05367	0.888809	1.00602	0.988
	5.2	1.07186	1.03835	1.00207	1.04217	1.02997	1.00092	1.22635	1.0154	1.13637	1.11713	1.19928	0.987529	0.970961	0.979673	0.966523	0.992371	1.04925	0.886168	1.00598	0.987332
	5.25	0.978332	1.0647	1.00874	0.962582	1.02365	1.02696	1.27343	1.00679	1.12869	1.14595	1.20056	0.987428	0.9697	0.977998	0.96354	0.991946	1.04482	0.883483	1.00595	0.986841
	5.3	1.06857	1.0433	1.01127	1.01664	1.03708	1.05817	1.28145	0.985755	1.12929	1.14491	1.17919	0.987335	0.969057	0.976856	0.960578	0.991553	1.04082	0.880997	1.00592	0.986432
	5.35	1.0854	1.02156	0.991948	0.996796	1.01327	1.00564	1.32516	1.00966	1.13657	1.13078	1.20005	0.987223	0.96899	0.976359	0.957628	0.991211	1.03742	0.878937	1.00591	0.986118
	5.4	1.09553	1.00444	1.01541	1.0046	1.02399	1.0355	1.28779	1.00487	1.11595	1.13575	1.19005	0.987075	0.969345	0.976621	0.954736	0.990926	1.03488	0.877393	1.00592	0.985854
	5.45	1.07946	0.99487	1.02945	1.00533	1.03501	1.01215	1.32495	0.998205	1.14244	1.1527	1.19825	0.9869	0.969822	0.977683	0.951886	0.990695	1.03337	0.87643	1.00595	0.985577
	5.5	1.14666	0.980453	1.00437	1.01131	1.0234	0.984755	1.23162	0.994238	1.1121	1.16614	1.19571	0.986707	0.970306	0.979529	0.949097	0.990519	1.0328	0.876013	1.006	0.985234
	5.55	1.13046	1.01492	1.0375	0.999641	1.00034	0.985653	1.23268	0.992891	1.07247	1.11912	1.22206	0.986485	0.970697	0.982252	0.946362	0.990414	1.03311	0.87609	1.00608	0.984889
	5.6	1.1154	1.04522	0.994249	1.00205	1.02266	1.01978	1.24366	0.979293	1.11615	1.10332	1.20022	0.986225	0.970772	0.985719	0.943749	0.990389	1.03419	0.876617	1.00617	0.984614
	5.65	1.00554	1.05479	0.984357	0.966156	1.00908	0.997553	1.29919	1.00764	1.11049	1.13162	1.21408	0.985924	0.970532	0.989781	0.941367	0.990438	1.0359	0.877598	1.00627	0.984522
	5.7	1.06478	1.05288	1.00966	0.997379	1.04296	1.02292	1.26667	1.00726	1.08177	1.11409	1.19074	0.985577	0.970066	0.994243	0.939284	0.990542	1.03804	0.878957	1.00638	0.984694
	5.75	1.06655	0.975047	1.02254	0.98702	1.01896	0.982959	1.25802	0.99823	1.13475	1.10724	1.2097	0.985189	0.969544	0.998876	0.937582	0.990654	1.0403	0.880526	1.00649	0.985129
	5.8	1.06553	1.0148	1.02415	1.02736	1.04128	0.916276	1.22276	0.989473	1.12323	1.11137	1.19829	0.98476	0.969099	1.00336	0.936445	0.990746	1.04244	0.882215	1.00658	0.985746
	5.85	1.053	1.021	0.982057	0.975275	1.01841	1.02517	1.25781	0.996209	1.1206	1.10954	1.21365	0.984297	0.968951	1.0075	0.935936	0.99082	1.04416	0.883907	1.00667	0.986466
	5.9	1.08578	0.996784	1.05452	1.00365	1.0236	1.01102	1.26013	1.00547	1.07935	1.09442	1.22365	0.983822	0.969194	1.01111	0.936109	0.990887	1.04509	0.885602	1.00672	0.987188
	5.95	1.0773	1.01086	1.02968	0.967907	1.0354	0.928849	1.23141	1.01989	1.12363	1.08642	1.20065	0.983355	0.969907	1.0141	0.936931	0.990968	1.04518	0.887301	1.00675	0.98781
	6	1.01719	1.04454	1.05337	0.961123	1.01219	0.974427	1.26541	1.00474	1.13617	1.13188	1.19189	0.982884	0.971034	1.0164	0.938369	0.991073	1.04442	0.889039	1.00674	0.988249
	6.05	0.994532	0.988224	1.00138	0.963093	1.05767	0.989245	1.27322	0.993864	1.09451	1.09291	1.21485	0.982401	0.972319	1.01788	0.940404	0.991207	1.04312	0.890868	1.00669	0.988488
	6.1	0.969473	0.999938	1.03543	1.03298	1.03797	0.953097	1.25633	1.00948	1.06701	1.08495	1.20228	0.981909	0.973585	1.01846	0.942941	0.991349	1.04149	0.892807	1.00661	0.988578
	6.15	1.11363	1.01593	1.01541	0.971555	1.05427	0.962303	1.22149	0.992117	1.11777	1.08925	1.20262	0.981411	0.974828	1.01823	0.945704	0.991495	1.03962	0.894889	1.00651	0.988526
	6.2	1.02744	1.01762	0.991718	0.991033	0.997866	0.979366	1.27913	1.02201	1.09168	1.10164	1.21039	0.980927	0.975996	1.01742	0.94849	0.991654	1.03756	0.897101	1.00638	0.988391
	6.25	0.979345	1.03711	1.00529	1.00869	1.02142	1.03909	1.25865	0.999602	1.08198	1.08197	1.21073	0.980486	0.977077	1.0163	0.951142	0.991832	1.03535	0.899412	1.00623	0.988246
	6.3	1.03971	1.06132	1.04555	1.00788	1.06879	0.999573	1.23564	1.00527	1.11696	1.0759	1.20618	0.98009	0.978159	1.01516	0.953556	0.992032	1.03288	0.901822	1.00608	0.988088
	6.35	0.954032	1.02551	0.989418	1.03152	1.02305	0.951975	1.25802	0.977821	1.11736	1.10441	1.18258	0.979751	0.97924	1.01427	0.955694	0.992256	1.03005	0.904204	1.00592	0.98795
	6.4	1.10439	1.05164	0.988728	1.00343	1.04385	1.00474	1.22782	1.02313	1.06964	1.09217	1.20601	0.979486	0.980338	1.01388	0.9576	0.992484	1.02698	0.906436	1.00576	0.987893
	6.45	1.01782	1.0602	0.987578	1.0189	1.04246	1.04672	1.25485	1.0033	1.11716	1.11205	1.2382	0.979288	0.981495	1.01412	0.959403	0.992719	1.0238	0.908374	1.00561	0.988014
	6.5	1.01023	1.02855	0.993559	0.977901	1.05461	1.00361	1.28399	1.00397	1.09775	1.1041	1.24506	0.979173	0.982637	1.01507	0.961172	0.992961	1.02058	0.90995	1.00546	0.988342
	6.55	1.10705	1.05749	0.966184	0.971628	1.04434	0.969487	1.28716	0.994961	1.10725	1.09866	1.23202	0.979158	0.983702	1.01676	0.962968	0.993177	1.01739	0.911151	1.00532	0.988889
	6.6	1.06756	1.03711	0.9977	0.991033	1.0393	1.02225	1.28378	1.0106	1.07773	1.10562	1.21678	0.979244	0.984547	1.019	0.964798	0.99335	1.01419	0.911947	1.00519	0.989616
	6.65	0.948084	1.03835	0.985047	0.988333	1.02419	0.868228	1.26942	0.991344	1.10584	1.08009	1.21764	0.979427	0.985054	1.02143	0.966583	0.993481	1.01107	0.912274	1.00506	0.990459
	6.7	0.984661	1.03192	1.0421	1.05421	1.04666	1.03774	1.27998	1.01337	1.09755	1.09474	1.19421	0.979687	0.985222	1.02381	0.968201	0.993606	1.00831	0.912039	1.00494	0.99137
	6.75	0.999342	0.973245	1.02415	0.987093	1.04182	1.02696	1.2331	1.01622	1.11918	1.07857	1.22416	0.980013	0.985039	1.02594	0.969538	0.993743	1.00607	0.911209	1.00484	0.992302
	6.8	1.04604	1.03643	0.968484	0.997598	1.03693	0.987449	1.25907	1.01028	1.12505	1.11572	1.21704	0.980376	0.984525	1.02786	0.970518	0.993894	1.00443	0.909767	1.00474	0.9932
	6.85	0.994532	1.02776	1.00207	0.975567	1.03199	0.971733	1.24049	0.999727	1.11858	1.09924	1.19254	0.980742	0.983772	1.02956	0.971043	0.994039	1.00333	0.907766	1.00465	0.994028
	6.9	0.982889	1.02584	0.985967	0.983446	1.02592	1.01394	1.3127	1.01297	1.1024	1.09599	1.23764	0.981087	0.982885	1.03114	0.971146	0.994183	1.00283	0.905321	1.00458	0.994714
	6.95	1.02997	1.04848	1.00207	0.989938	1.0713	0.99643	1.26245	1.00539	1.1026	1.14919	1.20151	0.981396	0.981846	1.03264	0.970889	0.994331	1.00302	0.902558	1.00451	0.995257
	7	1.03098	1.06087	1.03773	0.950764	1.01846	1.07187	1.21727	0.999602	1.10584	1.11216	1.2203	0.981663	0.980752	1.03415	0.970339	0.994501	1.00386	0.899602	1.00445	0.995612
	7.05	1.08275	1.00884	0.981136	1.00562	1.04804	1.00406	1.26097	1.00529	1.08966	1.08422	1.20078	0.981884	0.979655	1.03563	0.969616	0.994678	1.00514	0.89662	1.00441	0.995796
	7.1	0.931124	0.966036	0.94916	0.989501	1.03669	0.994185	1.24134	1.0147	1.11028	1.09432	1.2058	0.982065	0.978651	1.03713	0.968757	0.994819	1.00664	0.893722	1.00438	0.995898
	7.15	1.03934	0.973695	0.996549	1.00249	1.02849	1.05346	1.25844	0.990845	1.10685	1.09406	1.22348	0.982204	0.977798	1.03878	0.967732	0.994895	1.00829	0.89096	1.00437	0.995982
	7.2	1.04187	1.03204	1.0812	1.01306	1.02424	1.0209	1.25844	0.997057	1.10907	1.0973	1.17451	0.982299	0.977144	1.04061	0.966551	0.994871	1.01012	0.888385	1.00439	0.996102
	7.25	1.05883	1.04184	1.00483	1.01336	1.05723	0.950628	1.24176	1.01627	1.0745	1.08825	1.20876	0.982364	0.976695	1.04249	0.965324	0.994733	1.01225	0.886119	1.00441	0.996278
	7.3	1.01491	1.04871	1.06188	1.01445	1.04093	0.974202	1.22276	1.00197	1.09896	1.09751	1.21979	0.982425	0.976307	1.04436	0.964132	0.994477	1.01476	0.884158	1.00445	0.996556
	7.35	0.992761	1.02843	1.03014	0.995847	1.01229	0.952424	1.28758	1.00596	1.10381	1.06136	1.22331	0.98249	0.975909	1.04607	0.963079	0.994141	1.01765	0.882504	1.00449	0.996984
	7.4	1.0973	1.0549	0.99931	0.966521	1.02394	1.01125	1.29349	1.00719	1.17661	1.11587	1.18867	0.982564	0.97537	1.04771	0.962261	0.993752	1.02081	0.88112	1.00453	0.997537
	7.45	1.05389	1.06369	0.99977	1.03327	1.02478	1.00923	1.28272	0.987676	1.11939	1.08108	1.23193	0.98265	0.974662	1.04925	0.961709	0.993349	1.0241	0.880011	1.00457	0.998212
	7.5	0.986306	1.00275	1.01633	1.02029	1.04859	1.00564	1.25211	0.997332	1.10361	1.08658	1.21627	0.982748	0.973805	1.05064	0.96136	0.99297	1.02736	0.879197	1.0046	0.99889
	7.55	0.970106	1.05783	1.0115	1.00847	1.01253	0.971284	1.31249	0.991868	1.08602	1.10447	1.22549	0.982856	0.972953	1.05178	0.961063	0.992647	1.0304	0.878701	1.00463	0.999464
	7.6	1.01934	1.01661	0.966644	0.980819	1.01812	0.961405	1.28547	1.01046	1.11453	1.08579	1.20648	0.98297	0.972155	1.05254	0.960801	0.99241	1.0332	0.878517	1.00465	0.999935
	7.65	0.979598	0.987999	1.00943	0.983154	1.05516	1.06513	1.27702	1.00514	1.11332	1.08401	1.21065	0.983076	0.971479	1.05295	0.960631	0.992282	1.03579	0.878625	1.00466	1.00028
	7.7	0.976814	1.03294	1.0069	0.975786	1.02271	0.98947	1.30531	1.01185	1.10361	1.07962	1.20554	0.983158	0.970904	1.05296	0.960676	0.992258	1.03832	0.879006	1.00467	1.00051
	7.75	0.977826	1.02877	1.049	0.96426	1.03066	0.991715	1.26984	1.01033	1.11352	1.12136	1.19623	0.983212	0.970361	1.05236	0.960917	0.992312	1.04097	0.879632	1.00467	1.00062
	7.8	1.08363	1.03328	1.03865	0.951493	1.02824	0.984306	1.26794	1.00025	1.12586	1.09589	1.21588	0.983251	0.969726	1.05107	0.961289	0.992432	1.04366	0.880452	1.00468	1.00061
	7.85	1.00327	1.09579	1.01794	0.971482	1.02024	1.05952	1.25232	1.00459	1.14547	1.1018	1.22627	0.983264	0.968954	1.04918	0.961619	0.992599	1.04627	0.881446	1.00468	1.00046
	7.9	0.992001	1.05693	1.06671	1.03531	1.04226	1.01709	1.23184	1.01819	1.09997	1.07266	1.2321	0.983256	0.968001	1.04679	0.961709	0.992812	1.04859	0.88264	1.00469	1.00012
	7.95	0.987318	1.02393	1.03106	0.989355	1.03313	1.02562	1.269	0.994063	1.09836	1.0679	1.22013	0.983252	0.96683	1.04411	0.961413	0.993081	1.05033	0.883992	1.00469	0.999563
	8	0.924923	1.04443	1.06349	1.03976	1.03496	0.960956	1.24852	1.00529	1.09209	1.08365	1.23026	0.983277	0.965307	1.0412	0.960662	0.993409	1.05142	0.885504	1.00469	0.998758
	8.05	1.0363	1.10356	0.99954	0.983373	1.03318	1.02741	1.27301	1.0118	1.08319	1.08145	1.25141	0.983342	0.963573	1.03818	0.959389	0.993785	1.05191	0.887151	1.00469	0.997744
	8.1	1.00997	1.01537	0.968944	1.00788	1.02172	1.02382	1.25928	0.987202	1.05812	1.06026	1.21777	0.983471	0.961911	1.03517	0.95754	0.994233	1.05196	0.888917	1.00469	0.996557
	8.15	0.920999	1.02168	1.023	1.0108	1.0317	0.939401	1.27829	0.998978	1.09896	1.03651	1.20048	0.983661	0.960536	1.0323	0.955143	0.994751	1.05174	0.890785	1.00469	0.995256
	8.2	1.03288	0.992279	1.00943	0.998474	1.00611	0.999349	1.269	1.011	1.06863	1.09976	1.22331	0.983909	0.959738	1.02965	0.952313	0.995331	1.05116	0.892729	1.00469	0.993816
	8.25	0.983648	1.05423	1.0138	1.02167	1.00903	1.00833	1.23247	1.00838	1.12323	1.09207	1.20648	0.984197	0.959727	1.0274	0.94915	0.99596	1.05032	0.894674	1.00468	0.992278
	8.3	1.05642	1.0727	1.02807	0.979433	1.00819	0.995307	1.19087	1.00469	1.13758	1.06612	1.22129	0.984503	0.96056	1.02566	0.945724	0.996618	1.04947	0.896545	1.00468	0.990648
	8.35	0.9777	1.03925	1.03014	0.983008	1.00231	0.903029	1.23099	1.00871	1.12444	1.07821	1.18786	0.984817	0.962191	1.02448	0.942161	0.997262	1.04883	0.898327	1.00469	0.988967
	8.4	1.0139	1.01379	1.03819	1.03823	1.06844	0.984755	1.22656	1.00023	1.14951	1.08265	1.19181	0.985126	0.964588	1.02385	0.938598	0.997838	1.04839	0.899982	1.0047	0.987271
	8.45	0.985293	1.07506	1.02485	0.953317	1.04948	0.97555	1.24007	0.999727	1.13394	1.10096	1.21949	0.985413	0.967723	1.02379	0.935158	0.998301	1.04815	0.901485	1.00472	0.985581
	8.5	1.07794	1.03136	1.02185	1.00912	1.04493	0.946586	1.2388	1.00412	1.10766	1.09479	1.20267	0.985673	0.971416	1.02418	0.931901	0.998623	1.04799	0.902857	1.00475	0.983901
	8.55	1.04655	1.0602	1.0237	1.00321	1.01683	0.964772	1.25907	1.01797	1.09593	1.09631	1.22099	0.985902	0.975662	1.02505	0.928874	0.998795	1.04783	0.904027	1.00478	0.98228
	8.6	1.02415	1.08982	0.953071	0.985926	1.02547	0.990368	1.21705	1.00432	1.14688	1.09934	1.20361	0.98609	0.980383	1.02631	0.926158	0.998818	1.04757	0.904935	1.00483	0.980748
	8.65	0.92062	1.03361	1.04003	0.995555	1.04735	1.06289	1.25717	0.998978	1.07814	1.08961	1.19108	0.986213	0.985405	1.0278	0.923821	0.998714	1.04696	0.905565	1.00489	0.979361
	8.7	0.990229	1.04488	0.99977	0.98826	1.0231	1.05121	1.26625	0.998479	1.10988	1.0871	1.2306	0.986249	0.99067	1.02943	0.921839	0.998521	1.04579	0.9059	1.00495	0.978138
	8.75	1.01099	1.01773	0.986657	1.0073	1.03278	0.971733	1.22022	1.00232	1.1299	1.08307	1.21348	0.9862	0.996035	1.03116	0.920222	0.998281	1.04423	0.905935	1.00501	0.977061
	8.8	0.993393	1.07078	0.983437	1.00321	1.02221	0.970386	1.29645	1.00467	1.13313	1.08234	1.24133	0.986066	1.00148	1.03282	0.919032	0.998008	1.04234	0.905713	1.00507	0.976134
	8.85	1.01858	1.02663	1.03359	1.01642	0.979297	0.99194	1.20016	1.03139	1.08784	1.10436	1.24352	0.985867	1.00699	1.03433	0.918335	0.997683	1.04008	0.90529	1.00512	0.975442
	8.9	0.955551	1.04702	0.974925	0.990887	1.04049	0.950403	1.18243	0.997656	1.15659	1.07878	1.20859	0.985623	1.01257	1.0357	0.918103	0.997312	1.03749	0.904614	1.00517	0.975018
	8.95	0.994406	1.04826	0.994249	1.00927	0.988779	0.995532	1.22761	1.02113	1.14345	1.06691	1.21696	0.985359	1.01812	1.03691	0.918287	0.996889	1.03468	0.903698	1.0052	0.974879
	9	0.986686	1.0959	1.00184	0.986145	0.980927	0.997777	1.23268	0.994288	1.13536	1.05796	1.21399	0.985105	1.02343	1.03798	0.918845	0.996433	1.0318	0.902618	1.00522	0.975003
	9.05	1.02554	1.03102	0.975385	1.02284	1.0237	0.979815	1.25654	1.01412	1.12747	1.0691	1.20743	0.984881	1.02826	1.03884	0.91972	0.995983	1.02879	0.901424	1.00523	0.975392
	9.1	0.958715	1.08103	1.07177	0.95339	1.02409	0.971508	1.22993	0.989048	1.14527	1.09008	1.22979	0.984699	1.03231	1.03949	0.920868	0.995551	1.0257	0.900127	1.00523	0.975963
	9.15	1.02364	1.09286	0.993329	0.96105	1.04029	0.98004	1.20882	0.988175	1.09269	1.07465	1.22489	0.984562	1.03557	1.03982	0.922216	0.99513	1.02256	0.898701	1.00523	0.976674
	9.2	0.964537	1.04645	0.960663	1.04823	1.02221	1.03168	1.25612	1.01604	1.11251	1.07554	1.20923	0.984481	1.03787	1.03969	0.923798	0.994695	1.01961	0.897098	1.00523	0.97746
	9.25	0.992887	1.01379	1.01748	0.990595	1.00325	1.01282	1.25485	1.01452	1.09553	1.10729	1.21498	0.984459	1.03933	1.0391	0.925631	0.99422	1.01724	0.895266	1.00524	0.978277
	9.3	0.984914	1.07123	1.02507	0.943177	0.967098	0.979815	1.20354	1.01133	1.13617	1.08506	1.21768	0.984476	1.04004	1.03797	0.927623	0.993696	1.01565	0.893122	1.00524	0.979026
	9.35	0.996304	1.01514	1.01679	0.998838	0.982211	1.02427	1.23331	0.998903	1.13758	1.07277	1.2512	0.984519	1.0401	1.03636	0.929752	0.993094	1.0149	0.890722	1.00525	0.979601
	9.4	1.05073	1.13081	1.00828	1.0019	1.00794	1.01911	1.22909	1.01874	1.09593	1.07015	1.24313	0.98457	1.03955	1.03429	0.931994	0.992397	1.01498	0.888138	1.00526	0.979936
	9.45	0.984281	1.02032	0.965954	0.992419	0.998805	1.04268	1.21347	1.00599	1.13435	1.08156	1.20532	0.984617	1.03848	1.03185	0.934401	0.991617	1.01571	0.885408	1.00528	0.979985
	9.5	1.0544	1.03114	1.00575	0.990157	1.0151	0.960282	1.20755	1.01752	1.11312	1.08401	1.2267	0.984656	1.03685	1.02907	0.936922	0.990769	1.01699	0.882644	1.0053	0.979692
	9.55	0.927201	1.05479	1.01196	0.986583	0.992286	0.962527	1.20734	1.0125	1.09391	1.09788	1.22537	0.984682	1.03478	1.02611	0.939517	0.98987	1.0187	0.879951	1.00532	0.9791
	9.6	1.02896	1.09725	1	1.0092	0.982853	0.997328	1.18792	0.999228	1.14324	1.05733	1.20228	0.984685	1.03239	1.02314	0.942266	0.988939	1.02075	0.877405	1.00535	0.978243
	9.65	0.977067	1.00523	1.0069	0.994753	1.00286	0.964548	1.20016	0.990346	1.12262	1.07381	1.23601	0.984663	1.0299	1.02021	0.945139	0.987993	1.02311	0.875192	1.00539	0.977183
	9.7	1.02174	1.0424	1.03451	0.981184	1.00656	0.946586	1.16342	0.996384	1.09027	1.0442	1.24699	0.984622	1.02746	1.01736	0.948062	0.98706	1.02559	0.873358	1.00543	0.975986
	9.75	1.09148	1.08283	1.02346	0.998692	1.02582	0.946137	1.21938	1.01614	1.14426	1.0622	1.21181	0.98457	1.02506	1.01458	0.950965	0.986178	1.02815	0.872015	1.00548	0.974709
	9.8	0.967068	1.02224	0.988268	0.994534	1.00414	1.05503	1.22381	0.992242	1.12687	1.04682	1.23639	0.984518	1.02267	1.01183	0.953826	0.985397	1.03068	0.8712	1.00552	0.973423
	9.85	1.01757	1.07281	0.976996	1.00796	0.994607	1.00631	1.20608	1.00205	1.16447	1.08741	1.18906	0.98448	1.02024	1.00902	0.956653	0.984736	1.03297	0.870886	1.00556	0.972181
	9.9	1.06035	1.0611	1.06073	1.01934	0.980532	0.971059	1.17588	1.00856	1.10119	1.05027	1.22202	0.984462	1.01777	1.00619	0.959539	0.984218	1.03498	0.871032	1.0056	0.971095
	9.95	0.982129	1.0353	1.04302	1.00205	0.976087	0.951526	1.20819	0.995311	1.11332	1.07685	1.21528	0.984474	1.01514	1.00337	0.962395	0.983855	1.03678	0.87161	1.00563	0.970289
	10	0.988964	1.07281	0.979756	1.02554	1.00241	1.02494	1.16997	1.02667	1.08643	1.05461	1.22455	0.984515	1.0122	1.00061	0.965162	0.983664	1.0384	0.872561	1.00567	0.969881
	10.05	1.0935	1.06943	0.985047	0.994534	1.01545	0.997328	1.17926	0.997881	1.12302	1.08893	1.20906	0.9846	1.00891	0.997954	0.967789	0.983678	1.03975	0.873757	1.0057	0.969867
	10.1	0.958462	1.02663	0.974695	0.965354	0.961271	0.987674	1.18116	1.01577	1.11291	1.07439	1.22017	0.984729	1.00531	0.995491	0.970172	0.983906	1.0408	0.875073	1.00572	0.970274
	10.15	0.933023	1.09534	0.970784	1.04618	0.994508	0.998002	1.19552	1.02652	1.17115	1.05263	1.23326	0.984916	1.00139	0.993278	0.972135	0.984346	1.04162	0.87634	1.00574	0.971063
	10.2	0.937959	1.10356	0.983667	0.99271	0.987495	0.924358	1.17356	0.995685	1.11231	1.05488	1.21923	0.985176	0.997085	0.991446	0.973474	0.985012	1.04211	0.877458	1.00576	0.972229
	10.25	1.01655	1.07912	0.968484	1.04874	1.00735	0.894048	1.22719	1.01759	1.07429	1.06063	1.20846	0.985502	0.992516	0.990125	0.974136	0.985884	1.04239	0.878377	1.00576	0.973713
	10.3	1.03744	1.08407	1.01587	1.04049	1.01219	1.04246	1.30637	1.02029	1.13677	1.10975	1.23077	0.985871	0.987774	0.989363	0.974099	0.986938	1.04258	0.879118	1.00576	0.975448
	10.35	1.08047	1.10085	0.99931	1.04159	1.00389	1.02966	1.3334	0.999402	1.0838	1.08862	1.22957	0.986254	0.983127	0.989148	0.973429	0.988133	1.0426	0.879723	1.00575	0.977346
	10.4	1.0449	1.0638	1.01219	0.997744	0.99594	0.974427	1.32284	0.988899	1.11413	1.0724	1.23408	0.986647	0.978812	0.98947	0.972239	0.989422	1.04221	0.880213	1.00572	0.979366
	10.45	0.982636	1.05073	1.02254	1.02962	0.996187	1.01731	1.29265	1.00701	1.11756	1.07763	1.22502	0.987036	0.974975	0.990224	0.970663	0.990776	1.04151	0.880578	1.00569	0.981473
	10.5	1.01402	1.06718	1.00437	1.02247	1.01653	1.04874	1.30151	1.00754	1.06904	1.0657	1.21352	0.987421	0.971825	0.991384	0.968771	0.992189	1.04043	0.880841	1.00565	0.983559
	10.55	1.04427	1.08723	1.01334	1.02182	1.00621	0.990368	1.32368	1.02488	1.10017	1.05786	1.22172	0.987776	0.969511	0.992858	0.966601	0.993637	1.03885	0.881095	1.00561	0.98547
	10.6	0.961373	1.07472	1.03152	0.976005	0.987693	0.953771	1.33065	1.01552	1.12909	1.07434	1.22374	0.988071	0.96817	0.994543	0.964281	0.995077	1.03668	0.881397	1.00557	0.987079
	10.65	1.05668	1.06831	0.935588	0.965646	1.0035	0.957139	1.32537	1.0024	1.14102	1.06188	1.20382	0.988288	0.967808	0.996371	0.961979	0.996471	1.03398	0.881844	1.00554	0.988279
	10.7	1.1178	1.04364	0.973545	0.997744	1.01051	0.982734	1.26097	1.01031	1.16124	1.0893	1.22966	0.988404	0.968323	0.998227	0.959929	0.997753	1.0309	0.882493	1.00552	0.989002
	10.75	1.04111	1.07529	1.00736	0.987458	1.04409	0.959833	1.35156	0.996633	1.09957	1.09458	1.21065	0.988395	0.969685	0.999984	0.958308	0.998885	1.02748	0.883302	1.0055	0.989241
	10.8	1.0606	1.04184	1.01311	0.998838	1.02113	0.978917	1.27195	1.01275	1.11797	1.05875	1.21846	0.988257	0.971765	1.0014	0.957252	0.999829	1.02388	0.884219	1.00548	0.988994
	10.85	1.00681	1.07045	1.03888	1.00431	0.985322	0.96814	1.29708	0.989073	1.16892	1.06434	1.20786	0.987994	0.974325	1.00236	0.956691	1.00054	1.0203	0.885207	1.00547	0.988317
	10.9	0.972511	0.99915	0.986657	0.995337	1.01244	0.963874	1.29159	1.01185	1.08481	1.0702	1.19983	0.987614	0.977425	1.00287	0.956587	1.00101	1.01697	0.886266	1.00547	0.987324
	10.95	0.990736	1.00163	1.00828	0.977391	1.0156	0.96814	1.2614	1.02113	1.11918	1.06889	1.22507	0.987129	0.981108	1.00288	0.956733	1.00126	1.01404	0.887441	1.00547	0.986113
	11	0.947831	1.05152	0.967104	1.00803	1.00078	1.01866	1.22318	1.00726	1.10361	1.08124	1.19996	0.986559	0.985161	1.00239	0.957103	1.00131	1.0114	0.888656	1.00547	0.984744
	11.05	1.06351	1.03136	1.02945	1.00949	1.00498	1.06087	1.26287	0.995934	1.102	1.02516	1.22326	0.985931	0.98955	1.00147	0.957696	1.0012	1.00903	0.889833	1.00547	0.98326
	11.1	1.01238	1.07675	1.0306	0.983592	1.03777	0.991266	1.28927	1.01008	1.12848	1.07099	1.21095	0.985269	0.994182	1.00033	0.958547	1.00094	1.007	0.890953	1.00547	0.981686
	11.15	0.960614	1.08317	1.04348	1.02517	1.00014	1.01529	1.29919	1.00836	1.11028	1.0667	1.21275	0.984587	0.998991	0.99908	0.959617	1.00055	1.00553	0.891974	1.00547	0.980081
	11.2	0.986686	1.06414	0.988038	1.00321	0.977025	0.953771	1.28758	0.998105	1.11615	1.04776	1.21395	0.98392	1.00375	0.997802	0.960903	1.00003	1.00476	0.892847	1.00547	0.978497
	11.25	1.04402	1.06132	1.05659	1.03488	1.019	0.986102	1.26372	0.992242	1.15902	1.03798	1.24408	0.98329	1.00825	0.996393	0.962372	0.999401	1.00495	0.893537	1.00546	0.976941
	11.3	1.05427	1.08374	1.02047	0.991178	0.989174	0.995981	1.21304	0.996084	1.16791	1.08407	1.22884	0.982721	1.01225	0.99491	0.963964	0.998693	1.00601	0.893978	1.00546	0.975407
	11.35	1.05933	1.12214	0.956522	1.00212	0.984137	0.948382	1.23416	1.00397	1.14304	1.05451	1.22983	0.982215	1.01563	0.993359	0.965621	0.997922	1.00807	0.894177	1.00547	0.973881
	11.4	1.11021	1.08858	1.04463	0.982716	1.00325	0.967691	1.31102	1.00392	1.16447	1.04902	1.22249	0.981784	1.01829	0.991742	0.967269	0.997093	1.01116	0.894146	1.00547	0.972418
	11.45	0.975675	1.10559	0.99793	1.02897	1.0237	0.927502	1.28842	1.00494	1.12828	1.02448	1.25729	0.981443	1.0201	0.990065	0.968862	0.996215	1.01522	0.893904	1.00549	0.971083
	11.5	0.994279	1.13555	0.99839	0.995191	1.01209	0.982061	1.27977	1.00873	1.09168	1.10279	1.20528	0.981208	1.02109	0.988289	0.970447	0.995295	1.01996	0.893449	1.00552	0.969972
	11.55	1.02946	1.12068	1.02645	1.04283	1.0077	0.999573	1.2975	1.00287	1.10563	1.07418	1.21176	0.981077	1.02135	0.986412	0.972	0.994356	1.02501	0.89277	1.00555	0.969167
	11.6	1.03364	1.07157	0.988958	1.01533	0.982754	0.964099	1.27005	1.012	1.12403	1.04049	1.23416	0.981036	1.02098	0.98437	0.973521	0.993414	1.03	0.891821	1.0056	0.968699
	11.65	0.986812	1.04792	0.983207	1.03757	1.04128	0.997777	1.22402	1.00819	1.1481	1.04839	1.19915	0.981061	1.02017	0.982157	0.974916	0.992494	1.03462	0.890582	1.00565	0.968548
	11.7	0.964917	1.09838	1.01219	0.98009	1.00735	1.01282	1.24113	1.0033	1.16205	1.06126	1.26377	0.98113	1.01893	0.979866	0.976171	0.991622	1.03872	0.889041	1.00572	0.968714
	11.75	1.10173	1.04747	1.07614	1.00927	1.01308	0.918521	1.19826	0.996458	1.16225	1.06173	1.2333	0.981223	1.01734	0.977606	0.977261	0.990828	1.04213	0.887182	1.00579	0.969137
	11.8	1.00453	1.07686	0.973545	1.01365	1.02661	1.05391	1.23395	1.01093	1.13556	1.05456	1.22279	0.981323	1.01567	0.975378	0.978195	0.990127	1.0446	0.884985	1.00588	0.969773
	11.85	1.11376	1.13262	1.02001	0.973014	1.01377	0.957363	1.22951	1.01387	1.139	1.09767	1.20708	0.981429	1.01407	0.973195	0.979006	0.989552	1.04591	0.882444	1.00599	0.970553
	11.9	1.05326	1.06774	1.0092	0.999422	1.04345	0.962303	1.24936	0.996658	1.0935	1.06461	1.21953	0.981542	1.01252	0.971042	0.979727	0.989124	1.04587	0.87963	1.0061	0.971457
	11.95	0.977446	1.04826	1.03474	1.06989	1.03619	1.02135	1.24683	1.00928	1.19642	1.03855	1.22395	0.981652	1.01115	0.968955	0.980278	0.988851	1.04456	0.876671	1.00622	0.972411
	12	0.92429	1.0549	1.02807	0.990595	1.04785	0.993511	1.26604	0.992491	1.14304	1.07413	1.22425	0.981772	1.00989	0.967044	0.980518	0.988735	1.04221	0.873725	1.00635	0.973319
	12.05	0.99352	1.13386	1.01794	1.01788	1.06271	0.986327	1.25865	1.00225	1.13152	1.07088	1.19867	0.981916	1.00865	0.965315	0.980228	0.988775	1.0393	0.870888	1.00647	0.974118
	12.1	1.03934	1.03395	1.01495	1.05654	0.983001	0.909764	1.26245	1.0153	1.14446	1.02453	1.20919	0.982083	1.00727	0.963682	0.979252	0.98895	1.0363	0.868256	1.00659	0.974765
	12.15	1.07768	1.13273	1.03773	1.03648	1.07081	0.979591	1.25168	0.999128	1.14223	1.09767	1.18906	0.982275	1.0059	0.962156	0.977501	0.989241	1.03358	0.865853	1.0067	0.975223
	12.2	1.0649	1.02314	0.977916	1.00861	0.993076	0.987	1.23733	1.00402	1.14749	1.06842	1.21404	0.98248	1.00458	0.960809	0.974953	0.989659	1.03162	0.863635	1.00678	0.97548
	12.25	1.06262	1.0763	1.02185	0.98775	1.05812	1.03797	1.25654	1.00586	1.05994	1.04363	1.22313	0.982674	1.00332	0.959751	0.971778	0.990192	1.03069	0.861679	1.00686	0.975476
	12.3	1.00301	1.11651	1.04831	1.02547	1.02873	0.984979	1.23331	0.997431	1.19198	1.04572	1.21279	0.982834	1.00219	0.959096	0.968052	0.990817	1.03076	0.860052	1.00691	0.975184
	12.35	0.986939	1.04195	0.983207	1.01999	1.0077	0.954669	1.26161	0.988724	1.11999	1.05399	1.2497	0.982942	1.00132	0.958787	0.96384	0.991487	1.03165	0.858846	1.00694	0.974618
	12.4	1.07503	1.05186	0.995399	0.985707	1.0071	1.00204	1.25591	0.984034	1.13354	1.03657	1.21455	0.983008	1.00093	0.958927	0.959272	0.992152	1.03309	0.858113	1.00696	0.973749
	12.45	1.02428	1.04792	1.02185	1.027	1.07066	0.927502	1.20164	0.995411	1.12363	1.04054	1.21974	0.983029	1.0012	0.959576	0.954604	0.992792	1.03488	0.857903	1.00695	0.97258
	12.5	1.01301	1.08576	1.023	0.991689	1.03338	0.967916	1.25379	0.999901	1.08905	1.04881	1.19168	0.983005	1.00228	0.960846	0.950038	0.993395	1.03684	0.858171	1.00693	0.971176
	12.55	1.04693	1.02551	0.963423	1.02853	1.08523	0.982061	1.26203	1.00729	1.11372	1.05702	1.21103	0.982925	1.00403	0.962703	0.945701	0.993946	1.03887	0.858917	1.00691	0.969705
	12.6	0.937073	1.06707	1.01587	1.00825	1.03417	1.00114	1.20734	0.993614	1.09209	1.07428	1.2161	0.982795	1.0062	0.965079	0.941723	0.994412	1.0409	0.860134	1.00687	0.968298
	12.65	1.04263	1.0406	1.00161	0.982497	1.0359	0.957588	1.21114	0.97847	1.12666	1.0849	1.21833	0.982628	1.00852	0.967888	0.938338	0.994763	1.04296	0.861779	1.00683	0.967102
	12.7	1.05617	1.07979	0.995629	1.00125	1.03199	0.960956	1.2312	1.00941	1.13859	1.06356	1.21095	0.982434	1.01081	0.971048	0.935711	0.994981	1.04497	0.863837	1.00679	0.966197
	12.75	0.931124	1.01672	1.03497	0.957694	1.04498	0.972855	1.22107	1.01313	1.14648	1.04917	1.23232	0.982233	1.01295	0.974511	0.93388	0.99508	1.04674	0.866317	1.00676	0.965624
	12.8	1.08502	1.04375	1.02599	0.994607	1.04073	1.03842	1.20734	1.0027	1.12929	1.05875	1.20541	0.982048	1.01494	0.97814	0.932879	0.995076	1.04812	0.869117	1.00673	0.96538
	12.85	0.986686	1.08633	1.02231	0.996504	1.0472	0.921664	1.20924	0.987202	1.15113	1.04096	1.19979	0.981897	1.0167	0.981832	0.93266	0.994967	1.04907	0.872207	1.0067	0.965404
	12.9	0.97327	1.05434	0.977226	0.970315	1.02898	0.965446	1.21009	0.991144	1.15073	1.0678	1.23558	0.981795	1.01851	0.985541	0.933033	0.994767	1.04945	0.875499	1.00667	0.965734
	12.95	1.01972	1.04229	1.04601	1.03903	1.03288	1.05862	1.23923	1.00417	1.12484	1.0736	1.21022	0.981744	1.02036	0.989215	0.933706	0.994481	1.0491	0.878855	1.00663	0.966339
	13	1.02086	1.09139	1.05521	0.992273	1.00962	1.00878	1.29602	1.0029	1.17337	1.10358	1.21326	0.981744	1.02234	0.992862	0.934461	0.994127	1.04801	0.882111	1.00659	0.967217
	13.05	1.00719	1.08869	1.00115	0.993878	1.07782	0.943892	1.16216	1.00195	1.09654	1.07658	1.19009	0.981795	1.02459	0.996381	0.935183	0.993736	1.04615	0.885198	1.00655	0.968403
	13.1	1.00327	1.0335	0.94847	1.01467	1.04232	0.958935	1.25928	0.998953	1.17539	1.017	1.24472	0.981892	1.02715	0.999702	0.935755	0.99332	1.04362	0.888089	1.0065	0.969915
	13.15	0.965676	1.04972	1.02462	1.00416	1.02967	0.953546	1.22571	1.014	1.15477	1.04928	1.21687	0.982035	1.03006	1.00272	0.936236	0.99289	1.04054	0.890791	1.00646	0.971667
	13.2	1.01605	1.05603	0.994479	1.01212	1.0235	0.944565	1.33403	1.01662	1.11756	1.03348	1.22064	0.982218	1.03322	1.0053	0.936686	0.992467	1.03689	0.893377	1.00642	0.973646
	13.25	1.05579	1.09939	1.03681	0.998036	1.0192	1.02001	1.31756	1.00559	1.19117	1.05268	1.21228	0.98243	1.03648	1.00733	0.937235	0.992039	1.03266	0.895867	1.00638	0.9758
	13.3	1.03339	1.0718	1.05475	1.00927	0.996039	0.936707	1.26076	0.984533	1.15679	1.04834	1.18644	0.982648	1.03964	1.00883	0.937941	0.991592	1.02783	0.898258	1.00634	0.97804
	13.35	0.977573	1.07472	1.00322	1.03765	1.05007	1.03864	1.1839	1.01547	1.17883	1.01779	1.19558	0.982849	1.04241	1.00998	0.938811	0.991135	1.02249	0.900499	1.00629	0.980289
	13.4	1.01212	1.11719	1.01564	1.01978	1.03362	1.01776	1.32833	1.00314	1.17499	1.0419	1.20365	0.983012	1.0445	1.01079	0.939828	0.990696	1.01676	0.90244	1.00623	0.982473
	13.45	1.07085	1.1503	1.02462	1.01481	1.04553	0.973304	1.32453	0.99062	1.12848	1.035	1.22549	0.983133	1.04559	1.01134	0.940983	0.990313	1.01098	0.903899	1.00617	0.984601
	13.5	1.02465	1.05794	1.01587	1.00861	1.05313	0.889333	1.35873	0.994088	1.13394	1.06293	1.18215	0.983205	1.04564	1.01172	0.942277	0.990014	1.00534	0.904702	1.0061	0.986593
	13.55	1.05402	1.03542	0.984587	0.996504	1.04301	1.04538	1.34459	1.00726	1.12848	1.03897	1.21386	0.98323	1.04458	1.01204	0.943621	0.989823	0.999835	0.904692	1.00603	0.988365
	13.6	0.995292	1.07326	1.03911	1.01963	1.02498	0.987449	1.30363	1.0156	1.20835	1.01669	1.22983	0.983212	1.04251	1.01232	0.944887	0.989735	0.994603	0.903873	1.00595	0.989822
	13.65	1.11755	1.10728	0.989878	1.05107	1.02799	0.9989	1.34058	1.00447	1.18692	1.0339	1.21571	0.983151	1.03969	1.01242	0.945953	0.989712	0.989767	0.902331	1.00588	0.990875
	13.7	1.0163	1.11843	1.01978	1.02262	1.04987	0.974651	1.31102	1.00537	1.16569	1.03636	1.21502	0.983052	1.03653	1.01222	0.946692	0.989735	0.985413	0.90005	1.00581	0.991466
	13.75	1.01301	1.11933	1.00322	1.02247	1.01006	0.945239	1.30194	1.01789	1.16043	1.05948	1.21537	0.982923	1.03332	1.01165	0.947114	0.989785	0.981477	0.897105	1.00575	0.991525
	13.8	0.939351	1.05828	0.99862	1.02576	1.0071	1.01439	1.31925	0.993839	1.11858	1.01575	1.20927	0.982769	1.03027	1.01068	0.947168	0.989846	0.978045	0.893734	1.00571	0.991035
	13.85	1.05706	1.11561	1.02231	1.00081	1.03713	1.02023	1.38492	0.988275	1.08542	1.02882	1.20704	0.982594	1.02753	1.00935	0.947	0.989926	0.975263	0.890226	1.00568	0.990032
	13.9	0.955424	1.08633	1.06855	1.02284	1.05688	1.0474	1.33382	0.999303	1.21705	1.04792	1.20185	0.982412	1.02524	1.00764	0.946756	0.990067	0.973262	0.886796	1.00566	0.988593
	13.95	0.974156	1.06819	1.05728	1.02496	1.02454	1.00159	1.32558	0.998504	1.16286	1.07046	1.22665	0.982233	1.02334	1.00552	0.946588	0.990298	0.971915	0.883585	1.00567	0.986823
	14	1.01174	1.06222	1.01748	1.02299	1.05402	1.01664	1.36127	1.00601	1.09876	1.0793	1.24438	0.982066	1.02169	1.00304	0.946488	0.990611	0.97114	0.880817	1.00568	0.984855
	14.05	0.929353	1.08689	1.01725	1.04618	0.995693	0.975325	1.35325	0.985605	1.12242	1.04551	1.22206	0.981926	1.02024	1.00025	0.946517	0.990989	0.970832	0.878649	1.00571	0.982882
	14.1	1.00656	1.07484	0.996089	0.99344	1.03283	1.05301	1.3296	1.00337	1.18227	1.00947	1.20537	0.981838	1.01877	0.997259	0.946625	0.991388	0.971058	0.877119	1.00575	0.981017
	14.15	1.0244	1.12349	1.0092	1.01044	1.02893	0.984979	1.33509	1.0112	1.11473	1.07716	1.19752	0.981808	1.01714	0.994131	0.946702	0.991776	0.97181	0.876196	1.00579	0.979298
	14.2	1.10148	1.07867	0.989648	1.01635	1.01639	1.08063	1.3315	1.0114	1.1204	1.07402	1.21189	0.981838	1.01542	0.990953	0.946585	0.992109	0.972904	0.875907	1.00583	0.977774
	14.25	1.02174	1.12349	0.992869	1.02948	1.0599	0.97555	1.34311	1.02001	1.16326	1.08877	1.20322	0.981914	1.01385	0.987784	0.946052	0.992372	0.974222	0.876209	1.00587	0.976492
	14.3	1.04022	1.14636	1.01081	0.980163	1.01416	0.94479	1.34395	1.00796	1.14163	1.03416	1.21442	0.982037	1.01256	0.984602	0.945089	0.992555	0.975587	0.877068	1.0059	0.975481
	14.35	1.01972	1.07258	0.981366	1.00168	1.02108	1.03011	1.38492	1.00821	1.12019	1.03845	1.18378	0.982208	1.0118	0.981466	0.943727	0.992655	0.976939	0.878421	1.00593	0.974769
	14.4	0.997823	1.12394	1.04371	1.03057	1.0274	1.06626	1.36591	1.0155	1.12181	1.03589	1.22713	0.982423	1.01159	0.97848	0.941964	0.992672	0.978118	0.880281	1.00595	0.974368
	14.45	0.983648	1.04454	0.973085	1.0154	1.02943	0.996879	1.34776	0.990221	1.1212	1.03107	1.15829	0.982679	1.0119	0.975676	0.939826	0.992585	0.979138	0.882528	1.00596	0.974298
	14.5	1.01972	1.05344	1.01794	1.02196	1.04103	1.03931	1.18095	0.987027	1.15416	1.07245	1.21829	0.982967	1.0126	0.973027	0.937473	0.992388	0.980205	0.884995	1.00595	0.974547
	14.55	1.01035	1.10547	1.01748	0.99789	1.05254	1.00721	1.33656	0.983859	1.15133	1.04253	1.20421	0.983288	1.01358	0.970659	0.934991	0.9921	0.981605	0.887582	1.00594	0.975061
	14.6	1.05136	1.10604	1.00437	1.00183	1.05738	0.979591	1.27787	1.00252	1.15659	1.05964	1.17692	0.983634	1.01475	0.968661	0.93251	0.991738	0.983517	0.89024	1.00593	0.975784
	14.65	1.05212	1.10288	0.970324	1.02218	1.05456	1.00968	1.37035	1.00771	1.16124	1.03233	1.20284	0.983983	1.01607	0.967068	0.930092	0.991335	0.986205	0.892871	1.00592	0.97663
	14.7	1.1316	1.08835	1.00391	1.01773	1.04073	0.936707	1.23057	1.01305	1.11393	1.04106	1.18619	0.984317	1.01747	0.965895	0.927792	0.990939	0.989778	0.895375	1.00591	0.977519
	14.75	1.03503	1.09286	1.00851	1.01139	1.04399	0.951526	1.22064	1.00963	1.16084	1.05854	1.19421	0.984624	1.01872	0.965088	0.92568	0.990569	0.994325	0.897593	1.00591	0.978466
	14.8	1.0101	1.05445	1.08236	0.992346	1.03022	0.916725	1.2217	1.01492	1.14931	1.05467	1.21181	0.984892	1.01971	0.964687	0.923851	0.990232	0.999797	0.899474	1.00592	0.979521
	14.85	1.07389	1.06279	1.01357	1.03429	1.01658	0.963425	1.35873	1.01377	1.14587	1.05221	1.19335	0.985102	1.02034	0.964847	0.922403	0.989951	1.00592	0.900987	1.00593	0.980719
	14.9	0.966435	1.06808	0.969634	1.00249	1.04844	0.946586	1.1573	1.00759	1.13172	1.0532	1.17379	0.985253	1.02055	0.965618	0.92143	0.989744	1.01247	0.902188	1.00595	0.982073
	14.95	1.03491	1.07563	1.03267	1.03086	1.02705	0.974427	1.37795	1.01462	1.12586	1.0316	1.20623	0.985351	1.0203	0.967045	0.921014	0.989576	1.0193	0.903085	1.00597	0.98351
	15	1.05946	1.07472	1.01633	1.01423	1.00774	1.02696	1.22254	1.01697	1.18611	1.07502	1.22185	0.985402	1.01962	0.9691	0.921146	0.989407	1.02622	0.903673	1.00599	0.984946
	15.05	1.12072	1.08633	1.02346	1.01379	1.01174	0.947933	1.23564	1.01307	1.17277	1.04912	1.20387	0.985422	1.01846	0.971776	0.921648	0.989214	1.03307	0.903875	1.006	0.986311
	15.1	1.01504	1.1405	1.0375	0.994607	1.04903	0.992838	1.21347	1.00851	1.11676	1.01475	1.17735	0.985413	1.01674	0.974998	0.922327	0.988985	1.0396	0.903708	1.00601	0.98754
	15.15	1.04845	1.11077	1.02554	1.02948	1.03461	0.985653	1.16195	1.02041	1.14729	1.06251	1.1958	0.985379	1.01453	0.978536	0.923048	0.988711	1.04552	0.903117	1.00601	0.988611
	15.2	1.01048	1.05355	1.00276	1.00467	1.07096	0.995307	1.26372	1.00504	1.176	1.04766	1.18958	0.985331	1.01181	0.982022	0.923801	0.988377	1.05072	0.90209	1.00601	0.989533
	15.25	0.933403	1.10029	1.02968	1.00635	1.01812	0.996655	1.22951	1.00686	1.20957	1.05911	1.21485	0.985268	1.0087	0.985276	0.92455	0.988013	1.05523	0.900612	1.006	0.990261
	15.3	0.952514	1.11539	1.03497	0.969002	1.04597	0.924134	1.22782	1.02093	1.14891	1.04049	1.22086	0.985187	1.00521	0.988161	0.925316	0.987675	1.0591	0.898717	1.00598	0.99075
	15.35	0.973017	1.08058	0.99793	1.05093	1.00251	1.00541	1.25844	1.002	1.15457	1.0419	1.20957	0.985084	1.00119	0.990577	0.9261	0.987399	1.06237	0.896544	1.00595	0.990963
	15.4	0.975801	1.06684	1.01311	1.02123	1.0076	0.969263	1.22803	1.01554	1.19076	1.02835	1.20678	0.984955	0.996528	0.992471	0.926877	0.987202	1.06521	0.894278	1.00591	0.990898
	15.45	1.02605	1.07	0.99839	1.00898	1.03071	0.982285	1.24873	0.999303	1.16144	1.03662	1.19825	0.984806	0.991375	0.993869	0.927663	0.987094	1.06769	0.891996	1.00588	0.990583
	15.5	1.04111	1.08982	1.05383	1.00898	0.997274	0.987449	1.24936	1.00227	1.16832	1.0848	1.2185	0.98465	0.98591	0.994934	0.928525	0.987109	1.06977	0.889729	1.00584	0.99015
	15.55	1.04908	1.06301	1.04417	1.05501	1.03313	1.04425	1.23838	1.01632	1.18793	1.03039	1.2009	0.9845	0.980315	0.995779	0.929421	0.987246	1.07136	0.887468	1.00582	0.989642
	15.6	1.02364	1.05738	1.00782	1.01102	1.00903	1.01237	1.24303	1.01098	1.17479	1.04536	1.2079	0.984365	0.974903	0.996372	0.930311	0.987494	1.07265	0.885264	1.0058	0.989122
	15.65	1.05959	1.05839	0.993789	1.0081	1.02463	0.968365	1.27787	0.992342	1.08521	1.03625	1.20387	0.984251	0.97002	0.996776	0.931082	0.987829	1.0737	0.883206	1.00579	0.988601
	15.7	1.00883	1.05569	0.991718	1.04232	1.03955	0.956016	1.27681	0.99823	1.17479	1.01653	1.19734	0.984149	0.965965	0.997102	0.931612	0.988231	1.07448	0.881343	1.00579	0.988106
	15.75	1.04769	1.14197	1.05406	0.982278	1.03994	1.02135	1.2595	1.00649	1.13657	1.06136	1.20618	0.984048	0.962928	0.997415	0.931896	0.988655	1.07492	0.879747	1.00578	0.98768
	15.8	1.12464	1.08486	0.991948	1.00942	1.03762	0.948382	1.21684	1.00339	1.14183	1.03531	1.23142	0.983939	0.960883	0.997872	0.932028	0.989059	1.07494	0.8785	1.00577	0.987351
	15.85	1.06326	1.03283	1.01587	1.0092	1.01283	1.05368	1.21684	1.01841	1.1481	1.04943	1.21331	0.983814	0.959761	0.998542	0.932144	0.989417	1.07422	0.877724	1.00575	0.987201
	15.9	1.03934	1.04499	1.03382	1.02787	1.01471	1.04336	1.24176	1.00449	1.15073	1.03081	1.19859	0.983649	0.95953	0.999455	0.9323	0.989717	1.07272	0.877394	1.00573	0.987307
	15.95	1.10477	1.06222	1.06901	1.02598	1.01678	0.978468	1.24809	0.997681	1.20552	1.02312	1.18889	0.983442	0.960137	1.00056	0.932679	0.989939	1.07031	0.8775	1.00571	0.987647
	16	0.952514	1.08374	0.971014	1.00978	1.01397	0.987674	1.24155	1	1.15558	1.03944	1.19958	0.983188	0.961464	1.00181	0.933329	0.990094	1.06695	0.878076	1.0057	0.988155
	16.05	1.07401	1.11426	1.08673	1.03021	1.02172	0.991715	1.25802	1.00594	1.20148	1.05121	1.2061	0.98288	0.963317	1.00319	0.93425	0.990164	1.06274	0.879165	1.00569	0.988828
	16.1	1.10439	1.07168	0.994939	1.00234	1.00211	1.02494	1.22445	1.00414	1.14992	1.04248	1.21146	0.982525	0.965797	1.00464	0.935367	0.99014	1.05784	0.880779	1.0057	0.989662
	16.15	1.01605	1.07495	1.04693	1.0278	1.02236	1.00923	1.2483	1.00644	1.13839	1.02459	1.1967	0.982135	0.968984	1.00599	0.936579	0.990016	1.0525	0.882892	1.00572	0.990614
	16.2	1.04009	1.10705	1.04348	1.03181	0.985372	1.04807	1.26245	1.01008	1.13839	1.01679	1.20301	0.981724	0.972826	1.00706	0.937734	0.989803	1.0471	0.885459	1.00575	0.991612
	16.25	1.03605	1.07033	1.01725	1.02619	1.03486	0.981387	1.23374	1.01412	1.1851	1.0498	1.19455	0.981299	0.977288	1.00768	0.938775	0.989502	1.0419	0.888354	1.0058	0.992584
	16.3	1.14805	1.10311	1.01702	1.03604	1.01471	1.02607	1.22001	0.999178	1.16104	1.05796	1.19885	0.980862	0.982185	1.00773	0.939737	0.989116	1.03699	0.891446	1.00585	0.993466
	16.35	1.1259	1.0861	1.0161	1.01015	1.01609	0.989919	1.2217	0.996384	1.19379	1.03589	1.20082	0.980405	0.987304	1.00721	0.940562	0.988651	1.03241	0.894554	1.00592	0.994161
	16.4	1.07743	1.06166	1.00138	1.03269	1.02241	0.95175	1.33825	1.00786	1.10786	1.03123	1.2091	0.979931	0.99245	1.00621	0.941258	0.988122	1.0282	0.897608	1.00598	0.994659
	16.45	1.01947	1.06605	1.04509	1.01905	1.01609	1.01596	1.33509	1.02063	1.13051	1.03767	1.1982	0.979454	0.997339	1.0047	0.941725	0.987528	1.02444	0.900426	1.00605	0.994953
	16.5	1.07174	1.09196	0.987118	1.04983	1.0156	0.950852	1.39315	1.01225	1.15315	1.04954	1.20884	0.978987	1.00177	1.0028	0.941883	0.986901	1.02108	0.902895	1.00611	0.995051
	16.55	1.05629	1.14411	1.03221	1.02554	1.01579	0.953995	1.22761	0.992941	1.16003	1.04331	1.21374	0.978546	1.0056	1.00058	0.941797	0.986277	1.01809	0.904966	1.00618	0.994951
	16.6	1.02491	1.08982	0.954911	1.05041	0.97742	0.924134	1.35916	0.997007	1.12707	1.03269	1.20563	0.978156	1.00864	0.998288	0.941448	0.985686	1.01535	0.906642	1.00624	0.994653
	16.65	1.13666	1.07461	1.0069	1.02087	1.00221	0.991715	1.3239	1.00205	1.12788	1.03128	1.19812	0.977852	1.01084	0.996088	0.940915	0.985135	1.0128	0.907906	1.00631	0.994156
	16.7	0.93239	1.09522	1.05981	0.972795	1.02414	1.01754	1.32558	1.0135	1.17438	1.06068	1.17653	0.977636	1.01216	0.994251	0.940281	0.984633	1.01041	0.908866	1.00638	0.99348
	16.75	1.10464	1.07765	1.01288	0.993513	0.998064	1.04223	1.37668	0.988025	1.17479	1.07141	1.20451	0.977508	1.01257	0.992788	0.939604	0.984204	1.0083	0.909555	1.00646	0.992613
	16.8	1.11654	1.13588	1.02692	1.04669	0.997768	1.00811	1.38513	0.992442	1.15699	1.05932	1.1837	0.977474	1.01202	0.991738	0.938882	0.983843	1.00662	0.910095	1.00653	0.991576
	16.85	1.09123	1.10378	1.01219	0.997306	1.0028	0.990143	1.42039	1.01066	1.12505	1.02563	1.21605	0.977552	1.01072	0.990999	0.938147	0.983557	1.00527	0.910554	1.0066	0.990523
	16.9	1.04819	1.10288	1.01334	1.04626	1.00276	0.928849	1.34374	1.01275	1.16528	1.03934	1.20172	0.977745	1.0087	0.990491	0.93744	0.983337	1.00406	0.910916	1.00667	0.989541
	16.95	1.07439	1.08475	1.03152	1.0534	1.00602	0.946586	1.36718	1.00394	1.14628	1.02898	1.19159	0.978067	1.00604	0.99012	0.936866	0.983182	1.00278	0.911121	1.00673	0.988625
	17	1.08173	1.06493	1.03543	1.03626	1.00295	1.00945	1.36211	1.00509	1.15699	1.05346	1.19554	0.9785	1.00292	0.989758	0.936581	0.983075	1.00129	0.911151	1.00678	0.987804
	17.05	1.09844	1.06515	1.0536	1.01139	1.01797	1.07434	1.3239	1.0116	1.12505	1.05828	1.19597	0.979026	0.999477	0.989442	0.936557	0.98301	0.999448	0.910876	1.00681	0.987064
	17.1	1.06478	1.12316	1.05958	1.01372	1.03663	0.985204	1.307	1.00666	1.15396	1.04394	1.19048	0.979604	0.995892	0.989255	0.93685	0.982979	0.996967	0.910189	1.0068	0.986342
	17.15	1.12325	1.06785	1.03428	1.00431	1.01258	1.04313	1.29645	0.993639	1.14041	1.02862	1.20987	0.980204	0.992182	0.989177	0.937461	0.982955	0.993772	0.908982	1.00677	0.985561
	17.2	1.02276	1.04859	1.0184	1.06333	0.999842	0.96118	1.37457	1.00831	1.14001	1.01936	1.18057	0.980799	0.988332	0.989231	0.938255	0.982914	0.989839	0.907228	1.00671	0.984726
	17.25	1.06072	1.12406	1.02737	1.01905	0.991594	1.01439	1.34712	1.00377	1.14142	1.04038	1.18065	0.981369	0.984328	0.98938	0.939009	0.982841	0.985425	0.90497	1.00662	0.983802
	17.3	1.06832	1.10818	1.0092	0.99096	1.02537	0.952424	1.25211	1.00504	1.15538	1.03845	1.17906	0.981902	0.980366	0.989657	0.939522	0.982719	0.980822	0.902324	1.00651	0.9828
	17.35	1.02212	1.08081	0.988958	0.982643	1.00503	1.0465	1.36908	1.01894	1.16205	1.04363	1.21811	0.982387	0.976591	0.989916	0.939659	0.982568	0.976382	0.899326	1.00639	0.981732
	17.4	1.12932	1.15503	0.994709	1.04232	1.03792	0.994858	1.35451	1.00377	1.16266	1.02616	1.20803	0.982807	0.973155	0.990103	0.939531	0.982402	0.97265	0.896056	1.00626	0.980577
	17.45	1.13514	1.10142	1.03037	1.02649	1.01263	0.98947	1.38998	1.00469	1.15194	1.06984	1.17709	0.983158	0.970055	0.990213	0.939297	0.982237	0.970029	0.892555	1.00612	0.979407
	17.5	1.06857	1.13543	1.02185	1.00351	1.00483	0.978019	1.30341	1.00222	1.13779	1.02694	1.18528	0.983442	0.967174	0.990186	0.939076	0.982064	0.968654	0.888917	1.00597	0.978242
	17.55	1.06199	1.06076	0.989188	1.00934	1.02765	0.95669	1.38534	1.0266	1.15821	1.03923	1.17224	0.983658	0.964626	0.989926	0.939048	0.981897	0.968536	0.885248	1.00584	0.977045
	17.6	1.1597	1.06853	1.02024	1.04487	0.983643	0.917398	1.34987	1.00237	1.1849	1.06021	1.18108	0.983807	0.96251	0.989441	0.939209	0.981757	0.969674	0.881648	1.00571	0.975807
	17.65	1.09186	1.06031	1.01058	1.0402	0.967691	0.983632	1.36634	0.997781	1.20734	1.04028	1.18584	0.98389	0.960822	0.98872	0.939589	0.981651	0.971928	0.878212	1.0056	0.974571
	17.7	1.12515	1.06301	1.03888	1.03065	1.02335	1.07232	1.33973	1.02999	1.13556	1.01998	1.20228	0.983909	0.959424	0.987777	0.940205	0.981575	0.975242	0.875098	1.00551	0.973304
	17.75	1.0892	1.11978	1.00782	1.04385	0.994459	0.987674	1.36021	1.00447	1.15113	1.02809	1.18799	0.983865	0.958104	0.986642	0.940992	0.981521	0.979561	0.872448	1.00543	0.972038
	17.8	1.05225	1.05749	1.05567	1.00788	0.976679	1.02786	1.37563	1.00107	1.15295	1.03416	1.19983	0.983767	0.956892	0.985214	0.941821	0.981486	0.984912	0.870422	1.00538	0.970827
	17.85	1.09667	1.09173	0.981136	1.04691	0.98468	1.01529	1.37626	1.0125	1.19218	1.06722	1.16018	0.983617	0.955718	0.983459	0.942682	0.981478	0.991221	0.869087	1.00535	0.969757
	17.9	1.08566	1.08711	1.01587	1.04356	1.00256	1.01147	1.40772	1.01006	1.14972	1.03526	1.1931	0.983427	0.954572	0.981506	0.943645	0.981486	0.998332	0.86843	1.00534	0.968932
	17.95	1.1292	1.08903	1.04854	1.00686	0.986754	0.928849	1.41469	1.00808	1.16023	1.04593	1.19043	0.983203	0.953413	0.979601	0.944676	0.981491	1.00599	0.868393	1.00534	0.968435
	18	1.08465	1.09173	0.991028	1.06566	0.996731	1.03325	1.35367	1.01342	1.15093	1.04766	1.18623	0.982949	0.952152	0.977968	0.945707	0.981457	1.01399	0.868921	1.00536	0.968331
	18.05	1.16539	1.08531	1.049	1.02218	1.00399	0.999573	1.37753	1.01317	1.14264	1.06377	1.21631	0.982677	0.950622	0.976764	0.946743	0.981326	1.02207	0.869875	1.0054	0.968615
	18.1	1.16919	1.08362	1.049	1.03539	1.02059	0.961629	1.34944	1.00669	1.17054	1.02584	1.21382	0.982397	0.948669	0.976078	0.94771	0.981053	1.02992	0.871083	1.00545	0.969267
	18.15	1.05629	1.0825	0.992639	1.02619	0.979593	0.971508	1.33319	1.02767	1.12606	1.02019	1.21116	0.982127	0.946166	0.975989	0.948553	0.980654	1.03717	0.872445	1.00552	0.970222
	18.2	1.12224	1.06098	1.02208	0.983738	0.989619	0.952424	1.34712	1.00741	1.13233	1.0464	1.2197	0.981886	0.943075	0.976429	0.949353	0.980148	1.04346	0.873877	1.00561	0.971415
	18.25	1.09452	1.07146	1.03037	1.03342	0.988088	0.991491	1.35515	1.03318	1.17155	1.04876	1.17855	0.98169	0.939626	0.977403	0.950084	0.979573	1.04861	0.875304	1.00572	0.972828
	18.3	1.13767	1.13577	1.05475	1.01678	1.01733	0.956914	1.35705	0.99793	1.15153	1.04378	1.21039	0.981543	0.935966	0.978826	0.95059	0.978969	1.05262	0.876638	1.00583	0.974509
	18.35	1.06642	1.01852	1.01978	1.07018	0.973864	1.00137	1.33509	1.00297	1.09916	1.02464	1.21468	0.981427	0.932153	0.980572	0.950799	0.978392	1.05565	0.877816	1.00596	0.976414
	18.4	1.02934	1.04251	0.993099	1.03218	0.993866	1.03684	1.37732	0.998155	1.14244	1.03772	1.20043	0.981325	0.928254	0.982655	0.950747	0.977901	1.05791	0.878773	1.00609	0.978472
	18.45	1.0425	1.11809	0.989648	1.01182	0.992582	0.9989	1.36465	1.00023	1.14688	1.05781	1.20447	0.981221	0.924424	0.985061	0.950385	0.977564	1.05936	0.879438	1.00621	0.980603
	18.5	1.12755	1.11572	1.04969	1.01058	0.97579	1.00743	1.34712	1.00664	1.18328	1.01821	1.18215	0.981115	0.920896	0.987742	0.94972	0.977405	1.06	0.879803	1.00634	0.982718
	18.55	1.13337	1.10052	1.03267	1.03028	0.976531	0.999798	1.40033	1.0013	1.1208	1.04881	1.19666	0.981	0.918051	0.990686	0.948843	0.97741	1.06004	0.879859	1.00645	0.984713
	18.6	1.0263	1.08137	0.968254	1.03714	0.953072	1.01754	1.39569	1.01617	1.18065	1.04494	1.21013	0.980866	0.91615	0.993857	0.947758	0.977586	1.05962	0.879592	1.00654	0.986523
	18.65	1.01934	1.0727	1.06763	1.03276	0.987792	0.881699	1.38851	0.996558	1.16953	1.05294	1.21301	0.98069	0.915312	0.997041	0.94654	0.977923	1.05859	0.879034	1.00662	0.988151
	18.7	1.14375	1.07337	1.04532	1.01992	0.979494	1.009	1.39759	1.00105	1.13657	1.02181	1.19237	0.980486	0.915658	0.999975	0.945252	0.978422	1.05693	0.878233	1.00669	0.989634
	18.75	1.11084	1.1173	1.01564	0.986947	0.97663	0.997777	1.2709	1.00432	1.0658	1.02783	1.17662	0.980273	0.91717	1.00245	0.943964	0.979077	1.0549	0.87729	1.00675	0.991021
	18.8	1.13021	1.04938	1.0467	0.982424	0.950109	1.03168	1.33952	1.01253	1.14405	1.04556	1.20799	0.980073	0.91985	1.00447	0.942806	0.979881	1.05275	0.876221	1.00679	0.992332
	18.85	1.04794	1.04522	1.06372	1.02561	0.981865	1.03056	1.39526	0.995336	1.14264	1.05582	1.19031	0.979899	0.92357	1.00606	0.94196	0.980818	1.0506	0.875103	1.00682	0.993539
	18.9	1.12515	1.15638	1.0628	1.04604	0.982211	0.969263	1.35937	1.01415	1.14486	1.04708	1.19473	0.979758	0.928126	1.00734	0.941508	0.98187	1.04833	0.873996	1.00683	0.994605
	18.95	1.07186	1.07788	1.04923	0.965792	0.989125	0.969038	1.2122	1.01233	1.14163	1.05739	1.20571	0.979645	0.933243	1.00827	0.941414	0.982985	1.04574	0.872965	1.00684	0.995454
	19	1.10717	1.09263	1.02577	0.978485	0.982655	0.986102	1.23986	1.01647	1.1485	1.03343	1.20048	0.979554	0.938709	1.00876	0.941571	0.984115	1.04276	0.872003	1.00683	0.996051
	19.05	1.15172	1.06898	1.06579	1.02882	0.957616	1.0209	1.32643	1.01372	1.17721	1.03526	1.20936	0.979464	0.944207	1.00881	0.941847	0.985197	1.03936	0.871126	1.00681	0.996414
	19.1	1.08844	1.12946	1.02162	1.01139	0.92749	0.925706	1.22297	0.996109	1.16407	1.0022	1.19644	0.979367	0.949607	1.00844	0.94224	0.986149	1.03572	0.870338	1.00679	0.996542
	19.15	1.04997	1.02292	0.982517	1.03378	0.975593	0.965895	1.21748	0.990795	1.1392	1.01193	1.18044	0.979256	0.954849	1.00767	0.942728	0.986938	1.03216	0.869597	1.00676	0.996388
	19.2	1.14527	1.1155	1.05337	1.00198	0.941664	0.968365	1.26224	0.990021	1.14082	1.00853	1.20494	0.979109	0.95993	1.00651	0.943269	0.987558	1.02914	0.868806	1.00673	0.995919
	19.25	1.0868	1.13746	1.03543	1.003	0.966703	1.03617	1.27153	1.00843	1.15153	1.01805	1.1994	0.978905	0.964828	1.00509	0.943748	0.988042	1.02695	0.867955	1.0067	0.995152
	19.3	1.04377	1.06245	1.08788	1.01481	0.978062	1.04403	1.26836	1.01579	1.08946	0.996338	1.1994	0.97863	0.969689	1.00337	0.943997	0.988433	1.02561	0.867037	1.00669	0.994192
	19.35	1.16577	1.11144	1.06878	1.02401	0.939046	1.00002	1.24472	1.0146	1.15699	1.03636	1.20146	0.978281	0.974729	1.00138	0.943977	0.988754	1.02511	0.866075	1.00668	0.993103
	19.4	1.11325	1.07743	1.05268	1.0394	0.969123	0.988123	1.28694	1.00497	1.20876	1.04138	1.18417	0.97785	0.979972	0.999204	0.943648	0.989003	1.02534	0.86512	1.00669	0.991937
	19.45	1.03642	1.16258	1.04486	1.02247	0.934108	0.910663	1.29222	0.998504	1.21422	1.02945	1.17816	0.977341	0.985491	0.996918	0.942899	0.989191	1.02619	0.864199	1.00672	0.990834
	19.5	1.04617	1.0834	1.02392	1.027	0.967345	0.929971	1.24978	1.00696	1.12646	1.05775	1.18893	0.976774	0.991214	0.994526	0.941751	0.989338	1.02753	0.863338	1.00676	0.989837
	19.55	1.11084	1.10987	1.01978	1.0321	0.970951	1.00586	1.31883	1.01849	1.10725	1.01025	1.17769	0.976177	0.997013	0.991998	0.940291	0.98947	1.02936	0.862554	1.00682	0.988963
	19.6	1.1197	1.11978	0.975385	0.993294	0.953319	0.938054	1.28082	1.00275	1.19258	1.04028	1.19434	0.975598	1.00264	0.989396	0.93871	0.98959	1.03159	0.861799	1.00688	0.988095
	19.65	1.09186	1.09995	1.03612	1.00511	0.960925	0.967916	1.25084	1.00933	1.10584	1.04038	1.18528	0.97508	1.00795	0.986946	0.937176	0.989682	1.03415	0.861068	1.00694	0.987169
	19.7	0.986432	1.03271	1.01886	1.04458	0.954011	0.993511	1.29075	0.995261	1.13233	1.02291	1.22189	0.974655	1.01269	0.984797	0.935797	0.989713	1.03689	0.860404	1.00699	0.986193
	19.75	0.983521	1.10164	0.992639	1.00562	0.949072	0.931543	1.269	1.0124	1.20431	1.03505	1.21352	0.974342	1.01679	0.982941	0.93457	0.989671	1.03956	0.859805	1.00704	0.985124
	19.8	1.15426	1.13273	1.07384	1.03137	0.953714	0.955118	1.2426	0.98593	1.18692	1.02066	1.18765	0.974138	1.02012	0.981402	0.93351	0.989546	1.04182	0.859354	1.00707	0.983998
	19.85	1.08667	1.13701	1.07016	0.990303	0.95164	0.934013	1.27934	1.01812	1.16731	1.02621	1.18353	0.974046	1.02255	0.980247	0.932546	0.989322	1.04341	0.859174	1.0071	0.982785
	19.9	1.0463	1.11989	1.05728	1.02036	0.964184	1.01933	1.25042	1.01193	1.16488	1.06748	1.19189	0.974061	1.02407	0.979521	0.931627	0.988995	1.0444	0.859336	1.0071	0.981493
	19.95	1.13122	1.13509	1.05268	1.04305	0.953813	1.05256	1.27512	1.00412	1.18833	1.04886	1.18829	0.974164	1.02456	0.97921	0.930712	0.988562	1.04504	0.859943	1.0071	0.980186
	20	1.03744	1.06594	1.02024	1.0019	0.941466	0.994858	1.26161	1.00397	1.17681	1.02966	1.17499	0.97433	1.02395	0.979328	0.929716	0.98804	1.04533	0.861004	1.00708	0.978946
	20.05	1.04009	1.0986	1.03566	1.0119	0.953369	1.01439	1.29349	1.00472	1.15578	1.02453	1.18653	0.974545	1.02244	0.979853	0.928635	0.987444	1.04537	0.862485	1.00706	0.977829
	20.1	1.03934	1.14658	1.02277	1.00694	0.976581	0.991042	1.25464	1.01954	1.16144	1.01632	1.20198	0.974797	1.02009	0.980722	0.927485	0.986816	1.04528	0.864281	1.00702	0.976862
	20.15	1.09426	1.09894	1.01909	1.02678	0.927687	0.915602	1.24577	1.01487	1.12687	1.03609	1.19052	0.975076	1.01692	0.981831	0.92629	0.98617	1.04521	0.866399	1.00699	0.976081
	20.2	1.09426	1.14613	1.04854	0.989574	0.91939	0.968589	1.26118	1.02216	1.14506	1.05299	1.1882	0.97538	1.01297	0.983111	0.925104	0.985548	1.04521	0.868802	1.00695	0.975519
	20.25	1.06642	1.13205	1.04095	0.997306	0.958011	0.969263	1.26646	0.998953	1.16731	1.01161	1.22412	0.97571	1.0084	0.984536	0.923931	0.984993	1.04542	0.871461	1.00691	0.975173
	20.3	1.08136	1.13284	1.049	1.01715	0.928725	0.965895	1.21769	0.997456	1.18571	1.03578	1.20794	0.976071	1.00347	0.986158	0.922793	0.984533	1.04615	0.874324	1.00687	0.975064
	20.35	1.20526	1.0593	1.02737	1.01139	0.938404	1.04336	1.26689	1.01869	1.18611	1.03929	1.17825	0.976471	0.998523	0.987926	0.921666	0.984168	1.04742	0.877297	1.00682	0.975124
	20.4	1.06402	1.14422	0.984817	0.99716	0.931144	1.06087	1.24239	0.99092	1.1481	1.02469	1.19331	0.976902	0.993854	0.989783	0.920588	0.9839	1.04928	0.880317	1.00678	0.975282
	20.45	1.12603	1.14478	1.06257	1.00256	0.93391	1.05817	1.2766	1.00057	1.13475	1.04928	1.19614	0.977348	0.989503	0.991579	0.91953	0.983727	1.05135	0.883345	1.00675	0.975461
	20.5	1.17704	1.14512	1.02254	1.07157	0.937515	0.972406	1.28547	1.01088	1.13374	1.05341	1.20996	0.977803	0.985545	0.993203	0.918413	0.983626	1.05334	0.886362	1.00673	0.975646
	20.55	1.07313	1.12192	1.07131	1.05224	0.87914	0.991266	1.27343	0.995086	1.17176	1.01198	1.18335	0.978252	0.982007	0.994594	0.917146	0.983574	1.05502	0.889279	1.00671	0.975896
	20.6	1.14502	1.09083	1.02254	1.0205	0.945812	1.01641	1.27428	0.990969	1.1669	1.03986	1.19091	0.978675	0.978828	0.995671	0.915738	0.983526	1.05628	0.892085	1.0067	0.976288
	20.65	1.14337	1.10007	1.03566	1.02328	0.942504	0.954444	1.26731	1.0109	1.14304	1.0215	1.16696	0.979047	0.97601	0.996394	0.914202	0.983476	1.0571	0.894759	1.0067	0.976925
	20.7	1.16767	1.07	1.04095	1.0351	0.930305	1.00698	1.27238	0.997132	1.15477	1.04525	1.18155	0.97936	0.973672	0.99675	0.912627	0.983427	1.05743	0.897189	1.0067	0.977876
	20.75	1.10439	1.07563	1.01357	1.041	0.925366	1.00451	1.24767	1.0028	1.12646	1.04604	1.20146	0.979615	0.971765	0.996736	0.911079	0.983393	1.05738	0.899272	1.0067	0.979176
	20.8	1.19083	1.1218	1.00644	1.06522	0.926453	0.947484	1.27892	0.977771	1.14607	1.08574	1.20056	0.979816	0.970062	0.99633	0.909538	0.983371	1.05704	0.900994	1.0067	0.980823
	20.85	1.13945	1.11775	1.05636	1.02474	0.94196	0.97061	1.31629	1.01574	1.13657	1.01627	1.19756	0.979959	0.968563	0.99553	0.907998	0.983349	1.05666	0.902432	1.0067	0.982746
	20.9	1.15084	1.14332	1.0536	1.04611	0.908723	0.943892	1.25042	1.0107	1.17236	1.04143	1.18777	0.980059	0.967244	0.994275	0.906493	0.983323	1.0563	0.903605	1.0067	0.984809
	20.95	1.05174	1.05806	1.02829	1.01226	0.928181	1.08512	1.3108	1.01437	1.10139	1.01329	1.18837	0.980124	0.966241	0.992456	0.905175	0.98328	1.0561	0.90454	1.00669	0.98691
	21	1.15236	1.10401	1.05521	1.0545	0.909859	0.94232	1.27238	1.00142	1.1667	1.03939	1.19262	0.980164	0.965774	0.98996	0.904086	0.983206	1.05616	0.905188	1.00667	0.989
	21.05	1.17615	1.11854	1.01426	1.03116	0.938404	0.980489	1.3051	1.01148	1.1576	1.05257	1.20932	0.980206	0.965746	0.98675	0.903265	0.983083	1.05649	0.905482	1.00664	0.991044
	21.1	1.09072	1.07112	1.01311	1.01175	0.927243	0.977121	1.29982	1.0139	1.1117	0.984254	1.18859	0.980269	0.966078	0.982917	0.902823	0.982926	1.05701	0.905343	1.00661	0.993079
	21.15	1.09148	1.11831	1.01978	1.02211	0.928329	0.99396	1.29053	1.00624	1.1572	1.05032	1.20803	0.980359	0.966715	0.978481	0.902822	0.982767	1.05762	0.904706	1.00656	0.995078
	21.2	1.19564	1.11313	1.0253	1.03108	0.894549	1.00451	1.3258	1.00432	1.1671	1.04368	1.19086	0.980462	0.967572	0.973595	0.903397	0.982626	1.05822	0.903544	1.00651	0.996989
	21.25	1.21298	1.08475	1.00598	1.00759	0.903636	0.944565	1.27385	1.01315	1.1208	1.01773	1.20678	0.980569	0.96849	0.968441	0.904633	0.982533	1.05883	0.901851	1.00645	0.998792
	21.3	1.05781	1.06222	1.06326	1.0243	0.903636	0.931768	1.29011	1.00686	1.1853	1.05085	1.18181	0.980672	0.969354	0.963285	0.906524	0.982488	1.05958	0.89967	1.00639	1.00046
	21.35	1.02314	1.03238	1.00966	1.04808	0.934947	1.04111	1.29222	1.01105	1.17256	1.03154	1.2152	0.98076	0.970016	0.958241	0.909109	0.982467	1.06068	0.897076	1.00634	1.00193
	21.4	1.16438	1.12417	1.02829	1.00548	0.926996	0.972631	1.29159	1.00734	1.10867	1.03871	1.2046	0.980818	0.970646	0.953387	0.912261	0.982438	1.06228	0.894112	1.0063	1.0031
	21.45	1.19096	1.13476	1.03888	1.01328	0.901512	0.973978	1.24113	1.01697	1.15275	1.02223	1.20481	0.980853	0.971296	0.948832	0.91586	0.982386	1.06455	0.890798	1.00627	1.00394
	21.5	1.01909	1.10255	1.00368	0.988115	0.931787	0.957363	1.34564	1.03061	1.13576	1.02469	1.20494	0.980867	0.972074	0.944582	0.919844	0.982305	1.06747	0.887193	1.00626	1.00442
	21.55	1.12413	1.08711	1.04578	1.02846	0.905661	0.966569	1.31798	1.00397	1.18409	1.05373	1.2009	0.980852	0.972924	0.940798	0.924094	0.982206	1.07087	0.883418	1.00625	1.00463
	21.6	1.10844	1.13645	0.996779	1.04968	0.927144	0.91897	1.28694	1.00701	1.10968	1.05252	1.22498	0.980794	0.973756	0.937681	0.928508	0.982109	1.0746	0.879636	1.00625	1.00462
	21.65	1.1678	1.1066	1.06303	1.04677	0.910599	1.00743	1.33129	1.00452	1.15881	1.02338	1.20022	0.980708	0.974561	0.935389	0.932951	0.982031	1.07838	0.875931	1.00625	1.00441
	21.7	1.12907	1.11111	1.05429	1.01773	0.917859	0.998451	1.33846	1.00142	1.15538	1.01731	1.18739	0.980623	0.975311	0.934003	0.937227	0.982011	1.0822	0.872354	1.00626	1.00401
	21.75	1.17084	1.08689	1.0444	1.03298	0.897117	0.925032	1.3334	1.00716	1.13455	1.04839	1.20164	0.98055	0.976036	0.933508	0.941197	0.982073	1.08612	0.868997	1.00626	1.00348
	21.8	1.10679	1.12935	1.04923	1.0154	0.907093	0.980264	1.33171	1.01043	1.09876	1.0238	1.18417	0.980501	0.976874	0.933836	0.944832	0.982216	1.09009	0.86596	1.00627	1.00285
	21.85	1.17375	1.10491	1.0138	1.0351	0.925119	1.00743	1.32368	1.00504	1.16812	1.0068	1.20751	0.980473	0.977807	0.934874	0.948209	0.982404	1.09393	0.863299	1.00627	1.00218
	21.9	1.07148	1.16213	0.996089	1.00198	0.913908	0.964997	1.3258	1.01228	1.2033	1.02291	1.21301	0.980459	0.978816	0.936425	0.951289	0.982603	1.09752	0.861153	1.00627	1.00147
	21.95	1.14603	1.12383	1.01357	1.00971	0.927194	1.00114	1.34881	1.01727	1.14911	1.01637	1.21399	0.980453	0.979799	0.938249	0.954148	0.982782	1.10063	0.859685	1.00625	1.00068
	22	1.11945	1.17215	1.02162	1.07755	0.91297	1.03011	1.3467	1.00055	1.16973	1.017	1.20198	0.980442	0.980595	0.940255	0.956925	0.982923	1.10321	0.859036	1.00623	0.999704
	22.05	1.15096	1.05569	1.03037	1.01007	0.895833	1.01933	1.31819	1.00509	1.18267	1.02218	1.20181	0.980412	0.981021	0.942505	0.959771	0.983027	1.10521	0.859314	1.0062	0.998486
	22.1	1.09312	1.10829	1.02876	1.04582	0.917415	1.00092	1.35409	1.00349	1.13152	1.0385	1.21455	0.980373	0.98099	0.945118	0.962749	0.983103	1.10653	0.860507	1.00617	0.997032
	22.15	1.06996	1.07033	1.02462	0.995555	0.933515	1.01102	1.29982	1.01991	1.15983	1.02757	1.21374	0.980338	0.980422	0.948248	0.965762	0.983166	1.10708	0.862504	1.00614	0.995418
	22.2	1.07655	1.14084	1.03129	1.04487	0.935886	0.967691	1.28863	1.00539	1.15275	1.05979	1.18318	0.98032	0.979407	0.951797	0.968694	0.983229	1.10663	0.865169	1.00611	0.993698
	22.25	1.1921	1.10131	1.01863	1.00424	0.944084	0.909989	1.34649	1.00684	1.18045	1.03128	1.19331	0.980324	0.978034	0.955701	0.971377	0.983287	1.10507	0.868359	1.00608	0.991885
	22.3	1.11641	1.12811	1.02991	1.03976	0.941417	1.03819	1.31228	0.99067	1.11858	1.05519	1.20717	0.980362	0.976396	0.959852	0.973726	0.98334	1.10227	0.871926	1.00604	0.990056
	22.35	1.12274	1.12271	1.03888	1.04246	0.936034	1.00159	1.34459	1.0133	1.16832	1.0509	1.21683	0.980426	0.97453	0.964099	0.975649	0.98339	1.09843	0.875653	1.00601	0.988291
	22.4	1.18045	1.16224	1.04946	1.03918	0.934552	1.00204	1.34712	0.994936	1.20411	1.0463	1.20451	0.980522	0.97254	0.968305	0.977085	0.983445	1.0938	0.879293	1.00599	0.986602
	22.45	1.1454	1.10097	1.01426	1.03991	0.921761	0.998002	1.31608	1.01954	1.1487	1.00973	1.1949	0.980651	0.970467	0.972331	0.97814	0.983506	1.0887	0.8826	1.00597	0.984937
	22.5	1.05364	1.15616	1.00828	1.01387	0.913563	0.987	1.36359	1.01347	1.15821	1.03421	1.20696	0.980805	0.968383	0.976116	0.978931	0.983559	1.08322	0.885471	1.00595	0.983265
	22.55	1.11489	1.1646	1.05038	1.02182	0.955641	0.992613	1.30743	0.994712	1.18328	1.0112	1.21292	0.980999	0.966236	0.97953	0.979525	0.983613	1.07762	0.887855	1.00595	0.981617
	22.6	1.134	1.11156	1.04716	1.01518	0.934058	1.05166	1.30384	1.02862	1.15335	1.03416	1.18254	0.981237	0.963872	0.982482	0.979884	0.983663	1.07225	0.889722	1.00595	0.980104
	22.65	1.14869	1.16179	1.00782	0.999641	0.893462	1.0117	1.35493	0.996109	1.14992	1.026	1.20884	0.981508	0.961268	0.985025	0.979839	0.983713	1.06717	0.89106	1.00596	0.978785
	22.7	1.11755	1.11077	1.04049	1.03072	0.91623	0.997104	1.21262	1.0129	1.1572	1.03693	1.19194	0.981807	0.958467	0.987179	0.979411	0.983766	1.06246	0.891923	1.00597	0.977698
	22.75	1.144	1.13892	1.0023	0.997598	0.910698	0.998226	1.19763	1.00699	1.17196	1.01355	1.19601	0.98212	0.95542	0.988921	0.97861	0.983839	1.05809	0.892349	1.00597	0.976815
	22.8	1.10768	1.13656	1.00851	0.99468	0.932132	1.01507	1.33656	1.00472	1.17519	1.02704	1.20018	0.982428	0.952304	0.990296	0.977527	0.983949	1.05402	0.89234	1.00597	0.976154
	22.85	1.03402	1.12282	1.03888	1.04983	0.881066	0.9989	1.29032	1.0226	1.15517	1.02124	1.21056	0.982725	0.949289	0.991341	0.976164	0.984129	1.0502	0.891857	1.00597	0.975714
	22.9	1.15944	1.0986	1.06096	1.01423	0.917119	1.03191	1.24556	1.01088	1.17074	1.02668	1.21434	0.983012	0.946398	0.992107	0.974484	0.984397	1.04654	0.89092	1.00598	0.975462
	22.95	1.09515	1.11899	1.04072	1.05187	0.934849	0.973753	1.24514	1.01482	1.16367	1.05854	1.18473	0.983302	0.943615	0.992624	0.972571	0.984758	1.04297	0.889543	1.00599	0.975441
	23	1.08832	1.17159	1.06924	1.04151	0.911982	0.963201	1.16976	0.997806	1.19359	1.03615	1.2288	0.983598	0.940965	0.992988	0.970515	0.985217	1.03942	0.887805	1.00602	0.975666
	23.05	1.14552	1.09072	1.04095	1.03429	0.932873	0.957139	1.16026	1.01669	1.13859	1.01271	1.18683	0.983897	0.938613	0.993392	0.968405	0.985787	1.03585	0.885843	1.00605	0.976129
	23.1	1.04946	1.12721	1.10329	0.996796	0.926551	0.981836	1.1989	0.986304	1.19198	1.03646	1.19958	0.984197	0.936605	0.993972	0.966226	0.986467	1.03208	0.88369	1.00608	0.976797
	23.15	1.12755	1.12	1.04831	1.04611	0.947739	0.984081	1.20776	0.981015	1.12262	1.02145	1.18988	0.984498	0.93502	0.994802	0.963965	0.987227	1.02795	0.881395	1.00611	0.977644
	23.2	1.12451	1.12969	0.984587	1.00752	0.897611	0.963201	1.20882	1.03074	1.15861	1.01125	1.18211	0.984784	0.933951	0.995881	0.961606	0.988041	1.0233	0.879076	1.00615	0.978637
	23.25	1.04098	1.14737	0.977456	1.02897	0.9267	0.962976	1.22318	1.0129	1.16872	1.04792	1.2003	0.985048	0.933366	0.99721	0.959032	0.988883	1.0183	0.876882	1.0062	0.979761
	23.3	1.16008	1.09376	1.05222	1.0723	0.913513	0.940075	1.2217	0.984233	1.14466	1.02673	1.21987	0.985288	0.933272	0.998764	0.956252	0.989726	1.01305	0.874926	1.00624	0.981004
	23.35	1.21665	1.15886	1.00667	1.01934	0.94522	1.02809	1.24598	1.02418	1.18955	1.06502	1.20078	0.985505	0.933764	1.00044	0.953319	0.990554	1.00766	0.87324	1.0063	0.982303
	23.4	1.04731	1.0977	1.03796	1.01722	0.948776	1.03999	1.2217	1.01544	1.20673	1.02317	1.21348	0.985694	0.934873	1.00219	0.950266	0.991336	1.0023	0.871876	1.00635	0.983587
	23.45	1.16033	1.13374	1.04463	1.06333	0.949763	0.989694	1.28948	1.0011	1.17438	1.0294	1.19262	0.985846	0.936545	1.00392	0.947139	0.992041	0.997255	0.870891	1.0064	0.984887
	23.5	1.10085	1.14242	1.07845	1.00847	0.92828	0.998226	1.22761	1.01382	1.18267	1.01219	1.20829	0.985967	0.938944	1.00566	0.94402	0.992627	0.992889	0.870278	1.00645	0.986136
	23.55	1.02959	1.10243	1.07062	1.00482	0.918946	0.959608	1.2426	1.02567	1.18045	1.0305	1.22275	0.986034	0.94207	1.00746	0.941068	0.993037	0.989417	0.870009	1.00649	0.987314
	23.6	1.11553	1.16247	1.07292	1.00044	0.909217	1.03819	1.24155	1.00018	1.16326	1.051	1.19352	0.986031	0.945824	1.00947	0.938376	0.993231	0.986916	0.870031	1.00653	0.988339
	23.65	1.08085	1.16979	1.00483	1.04742	0.965222	1.02966	1.23733	0.990895	1.12343	0.987864	1.2194	0.985936	0.950122	1.01165	0.935999	0.993207	0.985534	0.870221	1.00656	0.989091
	23.7	1.13109	1.11291	1.04532	1.01445	0.946109	1.03797	1.2595	1.01629	1.09148	1.04499	1.20717	0.985754	0.954738	1.01389	0.933959	0.992981	0.985258	0.870441	1.00659	0.989562
	23.75	1.12603	1.15154	1.05107	1.01905	0.933169	0.964099	1.29138	1.01477	1.22979	1.01229	1.22326	0.985503	0.959516	1.01611	0.932186	0.992563	0.986028	0.870566	1.00661	0.989735
	23.8	1.1597	1.1173	0.99793	1.04589	0.941516	1.04133	1.28885	1.00938	1.15376	1.01036	1.20318	0.985198	0.964301	1.01824	0.930689	0.991987	0.98765	0.870523	1.00663	0.989647
	23.85	1.17248	1.11741	1.02852	0.995483	0.949467	1.01215	1.27322	1.0112	1.15194	1.03814	1.20734	0.984843	0.969014	1.02012	0.929407	0.991287	0.990018	0.870313	1.00665	0.989279
	23.9	1.1502	1.15143	1.02852	1.03188	0.982063	1.04089	1.2994	1.02553	1.15639	1.03353	1.22318	0.984454	0.973562	1.02165	0.928279	0.990489	0.993078	0.869874	1.00666	0.988688
	23.95	1.13502	1.10874	0.99908	1.03787	0.942602	1.00945	1.25971	1.02226	1.18813	0.999686	1.22193	0.984045	0.977844	1.02273	0.927092	0.989663	0.996685	0.869208	1.00668	0.987913
	24	1.12249	1.14129	1.00966	1.01868	0.944973	0.98251	1.25844	1.0135	1.16488	1.05299	1.20215	0.98361	0.981642	1.02329	0.925708	0.988825	1.00067	0.868355	1.00669	0.987059
	24.05	1.17248	1.17733	1.04072	1.00949	0.949615	0.94726	1.27913	1.01824	1.1942	1.04091	1.18241	0.983159	0.984799	1.02319	0.924078	0.98797	1.00485	0.867476	1.00671	0.986174
	24.1	1.09186	1.20358	1.02208	0.994242	0.95974	1.01417	1.25717	1.04671	1.16286	1.00486	1.22245	0.982711	0.987199	1.02235	0.922133	0.987105	1.00901	0.866744	1.00672	0.985274
	24.15	1.08869	1.13926	1.07131	0.999057	0.954455	1.00249	1.2652	1.00611	1.16245	1.03495	1.21743	0.982273	0.988913	1.0209	0.919979	0.986252	1.01298	0.866348	1.00673	0.984441
	24.2	1.11679	1.128	1.02485	1.03714	0.945566	0.982959	1.26731	1.00619	1.1297	1.01339	1.19945	0.981867	0.990017	1.01901	0.917736	0.98542	1.0165	0.866375	1.00672	0.983665
	24.25	1.12363	1.17666	1.02714	1.0421	0.95727	1.01596	1.27385	1.00876	1.21563	1.02234	1.23811	0.98149	0.990497	1.01683	0.91556	0.98462	1.0196	0.866843	1.0067	0.982953
	24.3	1.14717	1.20155	1.03428	0.994607	0.927539	0.969936	1.24957	1.02877	1.19561	1.0474	1.20412	0.981138	0.990399	1.0146	0.913621	0.983843	1.02247	0.867768	1.00666	0.98224
	24.35	1.08578	1.14129	0.958822	1.06216	0.980877	0.927053	1.25042	1.01307	1.15295	1.03432	1.2282	0.98082	0.989842	1.01248	0.912047	0.983069	1.02539	0.8692	1.00661	0.981441
	24.4	1.00694	1.1191	1.03474	1.03254	0.952875	1.02831	1.30954	1.01614	1.17458	1.04661	1.22532	0.980533	0.988852	1.0106	0.91084	0.982295	1.02848	0.871132	1.00655	0.980542
	24.45	1.09945	1.12304	0.994709	1.01044	0.930107	1.02113	1.28906	1.02046	1.16528	1.01616	1.21541	0.980275	0.987523	1.00902	0.90998	0.981565	1.0317	0.873481	1.00648	0.97957
	24.5	1.10819	1.14456	1.05245	1.04181	0.939046	1.03168	1.26013	1.01951	1.16468	1.04368	1.22107	0.980062	0.985847	1.00787	0.90946	0.980907	1.03517	0.876106	1.00641	0.978551
	24.55	1.02288	1.16111	0.979526	1.06289	0.975988	1.01731	1.23965	1.02188	1.13698	1.04054	1.2152	0.979896	0.983845	1.00722	0.909265	0.980332	1.03897	0.878863	1.00633	0.977511
	24.6	1.0044	1.14467	1.05268	1.00555	0.942997	1.00092	1.29518	0.99833	1.13394	1.00183	1.22558	0.97979	0.981635	1.007	0.909395	0.979838	1.0431	0.881658	1.00625	0.976453
	24.65	1.0706	1.169	1.00138	1.03057	0.934355	0.965895	1.28145	1.00679	1.1671	1.05064	1.21429	0.979766	0.97946	1.00705	0.909828	0.979413	1.04738	0.884382	1.00617	0.975451
	24.7	1.23614	1.1842	1.01495	1.02722	0.936133	0.944116	1.30278	0.995211	1.1671	1.01538	1.22168	0.979846	0.977466	1.00728	0.91042	0.979036	1.05159	0.886952	1.00609	0.974621
	24.75	1.08338	1.10953	1.01449	1.04633	0.972877	1.01125	1.23901	1.03001	1.16771	1.05461	1.22446	0.980039	0.975714	1.00775	0.91098	0.978697	1.05558	0.88933	1.006	0.974051
	24.8	1.10869	1.19141	1.02116	1.00642	0.959443	0.984306	1.322	1.00195	1.16528	1.03688	1.22451	0.980352	0.974387	1.00849	0.911512	0.978366	1.05947	0.891534	1.00591	0.973777
	24.85	1.17691	1.13487	1.0605	1.04713	0.940034	0.96118	1.3051	1.02043	1.19177	1.01407	1.22245	0.980779	0.973626	1.00953	0.912059	0.978019	1.06319	0.893437	1.00582	0.973797
	24.9	1.06958	1.14827	1.07614	1.01511	0.989421	0.977121	1.23437	1.0005	1.20552	0.999425	1.2303	0.981294	0.973569	1.01078	0.912625	0.977653	1.06654	0.89501	1.00572	0.974126
	24.95	1.08692	1.14118	1.0444	1.01168	0.968629	1.0703	1.31629	1.01287	1.15881	1.06183	1.21665	0.981861	0.974244	1.01218	0.91319	0.977253	1.06935	0.896245	1.00563	0.974671
	25	1.0368	1.15886	1.03474	1.00176	0.962653	1.03437	1.28927	1.0139	1.15639	1.03934	1.19546	0.982451	0.975535	1.01379	0.913741	0.976827	1.07141	0.897177	1.00554	0.975305
	25.05	1.09971	1.13386	1.01035	0.998838	0.945862	1.02944	1.29687	1.00063	1.13152	1.06398	1.21112	0.983053	0.977221	1.01555	0.914344	0.976395	1.07271	0.897749	1.00546	0.975888
	25.1	1.16096	1.11797	1.06878	1.04706	0.933318	1.00137	1.28568	1.00185	1.19218	1.00962	1.22125	0.983657	0.979154	1.01738	0.915029	0.975973	1.0732	0.897899	1.00539	0.976386
	25.15	1.1845	1.08497	1.04233	1.03378	0.975593	1.02876	1.27406	1.00626	1.11413	1.02223	1.20331	0.984248	0.981174	1.01913	0.915849	0.975559	1.07287	0.897631	1.00533	0.976737
	25.2	1.18931	1.21484	1.00253	1.04232	0.968531	0.951077	1.25358	0.997531	1.09047	0.992415	1.2212	0.984818	0.983182	1.02069	0.916833	0.975145	1.0718	0.897082	1.00529	0.976853
	25.25	1.05427	1.15492	1.02737	1.01073	0.929465	0.985653	1.30721	1.01003	1.19663	1.08218	1.20837	0.985359	0.985086	1.02191	0.91792	0.97473	1.07012	0.896291	1.00528	0.976596
	25.3	1.13489	1.16472	0.969864	1.02189	0.978161	1.02944	1.29117	1.00953	1.1303	1.05624	1.22785	0.985873	0.986794	1.02274	0.919103	0.974319	1.06801	0.89523	1.00529	0.975859
	25.35	1.18045	1.19456	1.02323	1.04611	0.967493	0.970835	1.34585	1.00804	1.12869	1.02045	1.20387	0.986362	0.988174	1.02329	0.920444	0.973947	1.0654	0.893913	1.00533	0.974688
	25.4	1.14907	1.20808	1.02692	1.05574	0.959443	1.03595	1.28631	1.02438	1.12808	1.03233	1.25064	0.986823	0.989112	1.02362	0.922	0.973669	1.06251	0.892345	1.0054	0.973164
	25.45	1.21032	1.1476	1.00506	1.07529	0.91297	1.04291	1.31756	1.00778	1.16185	1.043	1.21378	0.987247	0.989406	1.02385	0.923729	0.973526	1.05929	0.890625	1.00548	0.971412
	25.5	1.13109	1.17519	0.984127	1.03969	0.941516	1.00339	1.27787	1.02315	1.14001	1.06199	1.21206	0.987634	0.988938	1.02405	0.925588	0.973553	1.05554	0.888808	1.00558	0.969563
	25.55	1.05149	1.16348	1.06142	1.01277	0.984334	0.968814	1.32474	1.00349	1.17802	1.06785	1.20992	0.987991	0.987774	1.02427	0.927536	0.973769	1.05116	0.88691	1.00569	0.967728
	25.6	1.18172	1.12496	1.02116	1.04896	0.979593	0.992389	1.29624	1.00574	1.19278	1.01428	1.2224	0.988314	0.986082	1.02452	0.929619	0.974153	1.04608	0.884972	1.0058	0.965996
	25.65	1.14223	1.13397	1.04739	1.01569	1.01337	0.977795	1.33593	1.00357	1.16731	1.05943	1.22687	0.988591	0.983916	1.02479	0.931735	0.974696	1.04038	0.883087	1.00591	0.96445
	25.7	1.11186	1.16956	1.03451	1.03655	0.967938	1.00092	1.26161	1.0027	1.102	1.04991	1.19095	0.988814	0.981414	1.02511	0.933831	0.975402	1.03417	0.881264	1.00602	0.963218
	25.75	1.19564	1.20267	1.0329	1.01467	0.98868	1.0456	1.26773	1.02296	1.1396	1.07203	1.22425	0.988975	0.978735	1.02555	0.935846	0.976274	1.02741	0.87948	1.00612	0.962401
	25.8	1.1678	1.11403	0.993329	1.0448	0.941417	1.00698	1.15582	1.02655	1.15679	1.00293	1.19915	0.989065	0.976047	1.02619	0.937768	0.977294	1.0201	0.877667	1.00621	0.962057
	25.85	1.17691	1.21371	1.08719	1.03108	0.96374	0.969936	1.12288	1.00788	1.22756	1.02715	1.20889	0.989069	0.973461	1.02699	0.939552	0.978429	1.01241	0.875749	1.00629	0.962178
	25.9	1.20273	1.19524	1.04877	1.01591	0.958653	0.950852	1.24197	1.0108	1.1572	1.00377	1.20267	0.988991	0.971034	1.02778	0.941201	0.979661	1.00458	0.873759	1.00635	0.962699
	25.95	1.11312	1.1396	1.05958	1.01817	0.985125	0.985429	1.182	1.01275	1.121	1.02668	1.23841	0.988842	0.968813	1.02837	0.942753	0.980944	0.996819	0.871762	1.0064	0.9636
	26	1.08427	1.18364	1.04854	1.06785	0.967642	1.0456	1.14716	1.00833	1.19925	1.02888	1.22751	0.988624	0.966882	1.02862	0.944239	0.98224	0.98929	0.869874	1.00644	0.964876
	26.05	1.11818	1.11561	0.99885	1.03933	0.973321	0.942096	1.20143	1.00868	1.15902	1.05268	1.21284	0.988335	0.965259	1.02837	0.945593	0.98353	0.982123	0.868189	1.00647	0.966493
	26.1	1.1683	1.09658	1.00184	1.05122	0.934947	0.992838	1.22487	1.00694	1.17014	0.995972	1.20399	0.987992	0.963854	1.02769	0.946782	0.984792	0.975416	0.866748	1.00648	0.968396
	26.15	1.08173	1.15954	1.01449	1.01613	0.968284	0.931768	1.24577	1.01844	1.16326	1.02396	1.21455	0.987612	0.962523	1.02679	0.947796	0.985994	0.969354	0.865631	1.00649	0.970438
	26.2	1.21463	1.12969	1.07661	1.0332	0.932132	1.02427	1.17947	1.0267	1.12909	1.01318	1.2046	0.987219	0.961208	1.02596	0.948692	0.987118	0.964107	0.86487	1.00648	0.972542
	26.25	1.12704	1.15165	1.03336	1.04334	0.971988	0.954893	1.1932	1.01834	1.16185	1.04823	1.2179	0.986851	0.959741	1.02546	0.949503	0.988142	0.959879	0.864511	1.00648	0.974664
	26.3	1.18893	1.14152	1.01587	1.00788	0.948924	0.994409	1.14442	1.02148	1.16731	1.06183	1.22395	0.986516	0.957989	1.02549	0.95026	0.989049	0.956862	0.864597	1.00647	0.976734
	26.35	1.10262	1.13239	1.00989	1.03247	0.953616	1.01372	1.13661	1.0147	1.24697	1.0193	1.21541	0.986211	0.955905	1.02603	0.950949	0.989818	0.955279	0.865109	1.00646	0.978667
	26.4	1.22754	1.1931	1.0138	1.05034	0.951887	0.975999	1.19151	0.994013	1.21118	1.04347	1.21357	0.985929	0.953384	1.02694	0.951596	0.990428	0.955098	0.865893	1.00645	0.980394
	26.45	1.17488	1.14737	1.01449	1.02364	0.967691	0.971284	1.24535	1.00629	1.19258	1.03479	1.1928	0.985685	0.950313	1.02805	0.95222	0.990874	0.956276	0.866847	1.00644	0.981957
	26.5	1.17261	1.19884	0.981366	1.02007	0.972877	0.995981	1.19953	1.03034	1.14951	1.01156	1.20945	0.985486	0.946799	1.02929	0.952833	0.991168	0.958721	0.867958	1.00643	0.983342
	26.55	1.05149	1.15053	1.00989	1.02415	0.978062	1.02764	1.18749	1.02667	1.15133	1.03348	1.21395	0.985328	0.943013	1.03058	0.953443	0.991327	0.962355	0.869191	1.00642	0.984495
	26.6	1.06123	1.15188	1.00805	1.00518	0.946306	0.997777	1.22782	1.00978	1.14769	1.03201	1.21738	0.985196	0.939165	1.03182	0.954107	0.991356	0.967056	0.870472	1.00643	0.985347
	26.65	1.18944	1.17328	1.08236	1.04691	0.975988	0.989919	1.16279	0.992816	1.18126	1.03887	1.21764	0.985075	0.935499	1.03294	0.954836	0.991263	0.972812	0.87166	1.00644	0.985853
	26.7	1.12502	1.16247	1.01702	0.984832	0.957715	1.01529	1.18517	1.00794	1.18753	1.02652	1.19799	0.984959	0.932203	1.0339	0.955545	0.991082	0.979441	0.872738	1.00648	0.986031
	26.75	1.14869	1.19614	1.0115	1.06464	0.959048	0.943667	1.18032	1.03039	1.16043	1.02338	1.18739	0.984835	0.929319	1.03458	0.956285	0.990823	0.986743	0.873621	1.00652	0.985943
	26.8	1.13755	1.21991	1.01265	1.05632	0.989767	1.10308	1.23289	0.999702	1.17398	1.02459	1.20816	0.984691	0.926923	1.035	0.956936	0.990508	0.994584	0.874319	1.00657	0.985699
	26.85	1.22829	1.18454	1.00966	1.05815	0.997027	0.973753	1.19235	1.00467	1.18389	1.02961	1.18752	0.984527	0.925047	1.03524	0.957389	0.990145	1.00289	0.874885	1.00662	0.985386
	26.9	1.18109	1.11291	1.01587	1.05749	0.976235	1.0126	1.22719	0.998554	1.19198	1.02694	1.19966	0.984355	0.923687	1.03541	0.957591	0.989741	1.01156	0.875364	1.00666	0.985138
	26.95	1.17033	1.12248	0.990338	1.0081	0.988434	0.952424	1.2141	1.01821	1.12808	1.07496	1.22944	0.984197	0.922916	1.03551	0.957563	0.989318	1.02033	0.875828	1.00671	0.985047
	27	1.17856	1.22633	1.02852	1.00402	0.997274	1.10487	1.17335	1.01417	1.16508	1.03678	1.21404	0.984051	0.9227	1.03555	0.957345	0.98888	1.02892	0.876423	1.00676	0.985193
	27.05	1.17539	1.16168	1.10329	1.01591	0.994162	0.972182	1.27744	1.02201	1.16731	1.01941	1.24777	0.983907	0.922936	1.03562	0.956977	0.988435	1.03711	0.877264	1.00681	0.985622
	27.1	1.09186	1.14219	1.00184	1.02065	0.953912	0.957812	1.2198	1.02919	1.139	1.02642	1.20738	0.983771	0.923529	1.03569	0.956496	0.987993	1.04469	0.878319	1.00685	0.986319
	27.15	1.19235	1.12293	0.994939	1.04567	1.00542	1.04515	1.26182	1.01287	1.16387	1.02652	1.2206	0.983657	0.924324	1.03582	0.955907	0.987567	1.05141	0.879493	1.00688	0.987237
	27.2	1.20184	1.19028	0.99954	1.04538	1.01199	0.951077	1.21241	1.00721	1.15517	1.05373	1.19224	0.98357	0.925209	1.036	0.955149	0.987159	1.0572	0.880667	1.00691	0.988256
	27.25	1.19691	1.21247	1.04141	1.04268	0.978754	1.06109	1.25379	1.01487	1.15983	0.994873	1.19301	0.983524	0.926276	1.03605	0.954127	0.986794	1.06207	0.881751	1.00692	0.989274
	27.3	1.1016	1.1244	1.04601	1.07478	0.980927	0.988796	1.21009	1.00444	1.21583	1.0566	1.19803	0.983518	0.927552	1.03585	0.952948	0.986477	1.06579	0.882701	1.00692	0.990191
	27.35	1.10793	1.1289	1.08236	1.02744	0.986903	0.942994	1.23627	0.994812	1.20694	1.03238	1.2406	0.983546	0.929068	1.03543	0.951689	0.986218	1.06809	0.883517	1.00692	0.991003
	27.4	1.14021	1.12597	1.05061	1.0386	0.994459	1.00541	1.18961	1.024	1.16953	1.03882	1.21442	0.983612	0.930885	1.03476	0.950468	0.986005	1.06862	0.884138	1.00691	0.991691
	27.45	1.19931	1.17745	1.05084	1.05902	1.01456	0.979591	1.22487	1.0261	1.13455	1.03991	1.22652	0.983699	0.933035	1.03391	0.949391	0.985821	1.06735	0.884558	1.00689	0.992246
	27.5	1.25373	1.17519	1.01794	1.04042	1.01737	0.954893	1.19721	1.01919	1.18288	1.04729	1.22957	0.983797	0.935532	1.03286	0.948478	0.985652	1.0641	0.884775	1.00688	0.992621
	27.55	1.11806	1.18612	1.01932	1.00905	1.0036	1.02966	1.25971	1	1.16063	1.02548	1.21661	0.983889	0.938376	1.03158	0.947719	0.985488	1.05889	0.884872	1.00686	0.992824
	27.6	1.1745	1.18803	1.0023	1.027	0.983297	1.01911	1.24218	1.02952	1.14041	1.02485	1.20777	0.983954	0.941532	1.03007	0.947039	0.985353	1.05188	0.884963	1.00685	0.992948
	27.65	1.1702	1.09579	1.02968	1.00927	1.02049	1.02764	1.24936	1.00841	1.20229	0.992049	1.20073	0.983986	0.944941	1.02839	0.946267	0.985272	1.04337	0.885188	1.00685	0.993046
	27.7	1.2069	1.17136	1.00782	1.05421	0.98547	0.973978	1.23458	1.0259	1.16913	1.02417	1.20704	0.983978	0.948491	1.02654	0.945388	0.985254	1.03376	0.885591	1.00687	0.993162
	27.75	1.17033	1.13532	1.03313	1.06092	1.01915	0.96118	1.24514	1.01634	1.15275	1.03432	1.20666	0.983918	0.952258	1.02449	0.944365	0.985299	1.02358	0.886186	1.00691	0.993341
	27.8	1.16805	1.15379	1.02852	1.01686	1.02557	1.0099	1.25126	1.02762	1.13516	1.01459	1.20069	0.9838	0.956301	1.02214	0.94327	0.985398	1.01339	0.886873	1.00696	0.993557
	27.85	1.14843	1.17891	1.01196	1.04939	1.00197	0.984081	1.25675	1.00417	1.1485	1.009	1.21949	0.983616	0.960507	1.01942	0.942194	0.985529	1.0037	0.8876	1.00703	0.993777
	27.9	1.16236	1.22374	1.0237	1.05311	1.05363	1.03639	1.21663	1.01128	1.2128	1.0419	1.19361	0.983371	0.964755	1.01644	0.941257	0.985701	0.994884	0.88823	1.00712	0.993911
	27.95	1.18109	1.15289	1.02231	1.07544	1.04518	1.05211	1.20755	1.01632	1.10341	1.04038	1.22841	0.983072	0.969017	1.01318	0.940519	0.985916	0.987243	0.88862	1.00721	0.993951
	28	1.245	1.15976	0.984127	1.06712	1.00315	0.945464	1.28272	1.00781	1.13516	1.05896	1.21614	0.982744	0.973151	1.00982	0.94005	0.986162	0.980879	0.888732	1.00731	0.993942
	28.05	1.275	1.19186	1.05107	1.07412	1.04745	1.02562	1.23733	1.00304	1.16832	1.04389	1.21374	0.982418	0.976945	1.00649	0.939872	0.986436	0.976035	0.888584	1.0074	0.99389
	28.1	1.17084	1.19941	1.07246	1.06413	1.0115	0.970386	1.25844	1.024	1.21422	1.04389	1.20846	0.982107	0.980076	1.00339	0.939937	0.986714	0.97271	0.88815	1.00748	0.993727
	28.15	1.19817	1.16393	1.07361	1.01846	1.02212	0.887537	1.27238	1.00666	1.16306	1.07005	1.2046	0.981825	0.982272	1.00069	0.940304	0.98697	0.970894	0.88742	1.00756	0.99343
	28.2	1.13249	1.19501	1.05636	1.0367	1.03629	1.009	1.27111	1.02468	1.21644	1.03285	1.20451	0.981587	0.983357	0.998465	0.940988	0.987203	0.97053	0.886443	1.00763	0.992975
	28.25	1.23677	1.18792	1.02116	0.996139	1.00602	1.0007	1.22825	1.01871	1.18247	1.04368	1.19803	0.981404	0.983254	0.996655	0.94191	0.987408	0.971522	0.885314	1.00769	0.992396
	28.3	1.1602	1.18488	1.04578	1.0483	1.02607	1.01664	1.29792	1.0028	1.19501	1.01344	1.20206	0.981268	0.98225	0.995305	0.942958	0.987581	0.973868	0.884148	1.00774	0.991731
	28.35	1.22893	1.10164	1.03451	1.0351	1.02868	1.02652	1.26689	1.0121	1.19966	1.0509	1.21743	0.981175	0.980696	0.994515	0.944092	0.987719	0.977352	0.88304	1.00778	0.991039
	28.4	1.25791	1.1726	1.05751	1.00942	1.03698	0.923909	1.15899	0.998454	1.19683	1.02166	1.21172	0.981123	0.978787	0.994256	0.94523	0.987816	0.981482	0.882026	1.0078	0.990366
	28.45	1.14362	1.19186	1.06004	1.05822	1.04226	0.980714	1.31841	1.00709	1.11939	1.04331	1.19842	0.981104	0.976604	0.994293	0.946318	0.987885	0.985983	0.881163	1.0078	0.989702
	28.5	1.15501	1.13949	1.05291	1.03998	1.07921	1.03033	1.20037	1.00961	1.16124	1.03657	1.19395	0.981097	0.974102	0.994394	0.947421	0.987919	0.990633	0.880436	1.00778	0.989093
	28.55	1.18615	1.17012	1.04877	1.0483	1.02903	1.0117	1.18095	1.01043	1.17883	1.07067	1.20786	0.981094	0.971285	0.99429	0.948445	0.987914	0.99507	0.879878	1.00775	0.988544
	28.6	1.23108	1.14749	1.0536	1.02452	1.0276	1.05032	1.1157	1.01422	1.15517	1.02302	1.23974	0.981082	0.96826	0.993984	0.949328	0.987871	0.999059	0.879416	1.00771	0.988011
	28.65	1.16299	1.15503	1.04992	1.08448	1.05787	0.952648	1.16047	1.01841	1.20552	1.03379	1.22584	0.981042	0.965186	0.993465	0.950088	0.987768	1.00246	0.879035	1.00766	0.987415
	28.7	1.06819	1.17553	1.03405	1.05333	1.04513	0.903253	1.163	1.00831	1.20391	1.00528	1.21352	0.980973	0.962235	0.99277	0.950726	0.987587	1.00517	0.878758	1.0076	0.986678
	28.75	1.1721	1.17215	1.03313	1.06077	1.06256	0.976223	1.13766	1.03528	1.15477	1.05294	1.18837	0.980893	0.959447	0.991907	0.951355	0.987307	1.00718	0.878614	1.00754	0.985767
	28.8	1.12236	1.17249	1.05682	1.04728	1.01081	1.02584	1.18686	1.0022	1.20714	1.03589	1.21532	0.980817	0.956742	0.991002	0.952092	0.986928	1.00856	0.878627	1.00749	0.984718
	28.85	1.15337	1.2011	1.07085	1.04356	1.0033	1.02921	1.19298	1.02435	1.14911	1.04494	1.21279	0.98078	0.954049	0.990091	0.952904	0.986463	1.00958	0.87879	1.00744	0.983565
	28.9	1.22386	1.1949	1.00368	1.05085	1.01086	0.960507	1.16237	1.01542	1.21219	1.0294	1.19687	0.980798	0.951146	0.989164	0.953771	0.985914	1.01053	0.879061	1.00739	0.982308
	28.95	1.18248	1.11539	1.02737	1.03626	1.02503	0.993511	1.16997	0.999402	1.16124	1.02234	1.19511	0.980872	0.947945	0.988271	0.95464	0.985292	1.01153	0.8794	1.00736	0.981008
	29	1.19564	1.18499	1.05222	1.03283	1.02424	1.03976	1.14738	1.03842	1.12323	1.04023	1.22785	0.980999	0.944529	0.98749	0.955534	0.984615	1.01278	0.879755	1.00733	0.979738
	29.05	1.29196	1.15672	1.04026	1.07208	1.05135	0.95175	1.18876	1.0105	1.19501	1.05451	1.20876	0.981178	0.941078	0.987059	0.956509	0.983908	1.01437	0.880096	1.00731	0.978527
	29.1	1.20184	1.14366	1.05544	1.0618	1.04064	0.986551	1.163	1.00537	1.15477	1.01972	1.21198	0.9814	0.937721	0.987093	0.957532	0.983212	1.01633	0.880356	1.0073	0.977383
	29.15	1.07933	1.19929	1.02829	1.0688	1.08242	0.915153	1.20439	1.01979	1.15962	1.0317	1.19554	0.981648	0.934679	0.987674	0.958634	0.982552	1.01853	0.88053	1.00728	0.976317
	29.2	1.23627	1.22689	1.04049	1.03677	1.03752	0.9403	1.2084	1.00272	1.21867	1.04541	1.21138	0.98192	0.932117	0.988837	0.959843	0.981943	1.02075	0.88066	1.00726	0.975329
	29.25	1.23019	1.22351	1.02462	1.04815	1.03303	0.941198	1.13027	1.00025	1.18894	1.04358	1.20134	0.982203	0.930139	0.990543	0.961242	0.981399	1.0227	0.880816	1.00724	0.974432
	29.3	1.11299	1.17564	1.02737	1.03524	1.0512	0.855655	1.17461	1.02722	1.14749	1.03903	1.19962	0.982494	0.92871	0.99284	0.962807	0.980963	1.024	0.88104	1.00722	0.973646
	29.35	1.15008	1.16888	1.03221	1.01635	1.09536	1.0007	1.18918	1.00953	1.2033	1.00952	1.22635	0.982805	0.927927	0.995622	0.964535	0.980685	1.02443	0.881396	1.00721	0.972961
	29.4	1.16628	1.18522	1.03244	1.01474	1.05481	1.00294	1.23458	1.00913	1.16367	1.05781	1.18383	0.983127	0.927969	0.998719	0.966346	0.980596	1.02374	0.881927	1.00719	0.972367
	29.45	1.09338	1.22486	1.06211	1.0607	1.01792	1.02045	1.19763	1.01085	1.16306	1.0418	1.20734	0.983438	0.928958	1.00197	0.968078	0.980701	1.02187	0.882713	1.00717	0.971843
	29.5	1.17185	1.18263	0.986888	1.0224	1.03654	0.967467	1.17546	1.00833	1.15983	1.04358	1.23253	0.983731	0.930736	1.00523	0.969585	0.980978	1.01878	0.883751	1.00715	0.971388
	29.55	1.11705	1.16787	1.05176	1.00154	1.05683	0.964548	1.21009	1.02997	1.17196	1.02291	1.18739	0.984004	0.933251	1.00838	0.970856	0.981387	1.01466	0.884962	1.00711	0.970964
	29.6	1.28866	1.20842	0.991718	1.05071	1.0554	0.964548	1.1858	1.00327	1.17499	1.03814	1.24729	0.984251	0.936478	1.01127	0.971853	0.98188	1.00976	0.886269	1.00707	0.970595
	29.65	1.22893	1.20842	1.01886	1.0518	1.02231	1.02539	1.21642	1.03481	1.16084	1.05739	1.22236	0.984466	0.9403	1.01383	0.972545	0.982392	1.00429	0.887613	1.00701	0.970292
	29.7	1.18501	1.17204	1.03405	1.00964	1.01886	0.997104	1.21368	1.00956	1.1578	1.00675	1.21794	0.98463	0.9445	1.01608	0.972975	0.982871	0.998394	0.888913	1.00693	0.970008
	29.75	1.23513	1.23354	1.00483	1.05165	1.04957	0.957588	1.1989	0.997481	1.16407	1.03107	1.20503	0.984723	0.948848	1.01809	0.973109	0.983266	0.992651	0.890043	1.00683	0.969754
	29.8	1.16678	1.20932	1.01587	1.02831	1.01155	0.962078	1.21093	1.0136	1.1764	1.00858	1.23755	0.984733	0.953129	1.01977	0.973021	0.98354	0.987578	0.890906	1.00673	0.969536
	29.85	1.13818	1.18927	1.05981	1.04173	0.985322	1.00811	1.23184	1.02208	1.18955	1.03835	1.2176	0.98467	0.957021	1.0213	0.972777	0.983679	0.983315	0.89135	1.00661	0.969375
	29.9	1.15096	1.22644	1.0237	1.03517	1.04394	1.00923	1.18179	1.02737	1.17337	1.04488	1.21318	0.984549	0.960257	1.02283	0.972325	0.983658	0.979648	0.891305	1.00648	0.969288
	29.95	1.05592	1.17418	1.05567	1.03604	1.04849	0.971733	1.17757	1.01248	1.1028	1.05022	1.2109	0.984387	0.962779	1.02455	0.971658	0.983477	0.976542	0.890736	1.00635	0.969283
	30	1.28791	1.14861	1.049	1.01751	1.0275	0.971733	1.23437	0.996134	1.20431	1.05613	1.22403	0.984201	0.964606	1.02666	0.970786	0.983143	0.973936	0.889663	1.00623	0.969317
	30.05	1.13147	1.18961	1.02554	1.06231	1.02029	0.987449	1.20819	1.01133	1.19501	1.03228	1.2324	0.984006	0.965696	1.02928	0.969613	0.98271	0.971789	0.888094	1.00611	0.969353
	30.1	1.25095	1.1842	1.01196	1.04859	1.00295	0.892252	1.19932	1.00028	1.20876	1.02668	1.21005	0.983811	0.966106	1.03241	0.968101	0.98222	0.970223	0.886099	1.00602	0.969381
	30.15	1.1535	1.19006	1.06188	1.0127	1.02686	0.919419	1.21325	1.04224	1.15861	1.05697	1.19125	0.983623	0.965907	1.03592	0.966198	0.981699	0.969396	0.883775	1.00594	0.969386
	30.2	1.30056	1.19085	1.05268	1.0742	1.01303	0.986102	1.22318	1.01941	1.18854	1.01747	1.22228	0.983445	0.965125	1.03972	0.96398	0.981154	0.969305	0.881258	1.00588	0.969378
	30.25	1.11603	1.21642	1.02001	1.06479	1.02202	1.03235	1.24366	0.993963	1.17539	1.04059	1.2291	0.983285	0.963692	1.0437	0.961689	0.980582	0.969876	0.878662	1.00584	0.96944
	30.3	1.22083	1.14917	1.01334	1.0181	1.05274	0.991491	1.26055	1.00609	1.17095	1.02009	1.19636	0.983147	0.961717	1.0477	0.959534	0.979966	0.971001	0.876068	1.00582	0.969618
	30.35	1.18805	1.16641	1.03957	1.04845	1.05111	1.03617	1.22487	1.01742	1.17378	1.04917	1.19241	0.983023	0.959228	1.0516	0.957611	0.97933	0.972639	0.87362	1.00582	0.969933
	30.4	1.1597	1.14816	1.04187	1.04195	1.02424	1.00698	1.21642	1.00916	1.13131	1.06372	1.24566	0.982893	0.956503	1.05521	0.95599	0.978696	0.974873	0.871412	1.00584	0.970424
	30.45	1.25019	1.17576	1.03658	1.0472	1.01505	1.03931	1.22318	1.0019	1.1853	1.0113	1.23961	0.982747	0.953762	1.05845	0.954668	0.978095	0.977695	0.869528	1.00587	0.971117
	30.5	1.1502	1.16888	1.03635	1.00861	1.02547	0.942545	1.22508	1.01482	1.14527	1.03039	1.21472	0.982564	0.951234	1.06115	0.953603	0.977557	0.980935	0.867953	1.00592	0.972007
	30.55	1.17995	1.21067	1.08443	1.06201	1.05303	1.01417	1.23374	1.00581	1.19036	1.04342	1.20571	0.982342	0.948961	1.06319	0.952718	0.977117	0.984462	0.866674	1.00599	0.973068
	30.6	1.14805	1.19637	1.02991	1.0491	1.02839	1.01394	1.23859	1.01148	1.24232	1.01857	1.20382	0.982098	0.947052	1.06444	0.951987	0.976818	0.988168	0.865694	1.00607	0.974276
	30.65	1.24234	1.19986	1.06441	1.00059	1.02622	1.02876	1.23247	1.02073	1.2031	1.02072	1.22	0.981864	0.945606	1.06488	0.951463	0.976675	0.991908	0.864995	1.00615	0.975588
	30.7	1.24298	1.18364	1.07108	1.03998	1.04938	0.976223	1.23268	1.0114	1.13596	1.03803	1.23657	0.981668	0.944555	1.0646	0.951085	0.976719	0.995339	0.864544	1.00623	0.976922
	30.75	1.19741	1.17215	1.06119	1.05691	1.04404	0.987449	1.20966	1.00814	1.24414	0.987602	1.19438	0.981508	0.943784	1.06367	0.950797	0.976969	0.998415	0.864327	1.0063	0.978246
	30.8	1.19463	1.16922	1.04509	1.02736	1.03254	0.917174	1.23711	1.01322	1.20997	1.03149	1.20764	0.981374	0.943167	1.06224	0.950554	0.977442	1.00119	0.864356	1.00636	0.979498
	30.85	1.14805	1.18172	0.987578	1.02517	1.06242	1.03348	1.26689	0.997157	1.20391	1.03212	1.19846	0.981265	0.942811	1.06052	0.950336	0.978137	1.00381	0.864735	1.00641	0.980595
	30.9	1.25665	1.18229	1.00184	1.06435	1.04849	1.00361	1.20333	1.02862	1.16731	1.0339	1.2212	0.981158	0.942867	1.05853	0.950028	0.979035	1.00633	0.865533	1.00645	0.981505
	30.95	1.10667	1.1503	1.00851	1.0421	1.03061	0.994185	1.25928	1.01916	1.19157	1.01637	1.22691	0.981048	0.943438	1.0563	0.949659	0.980099	1.0087	0.866731	1.00648	0.982148
	31	1.18349	1.19321	1.05314	1.03057	1.01742	0.984755	1.20861	1.00085	1.14769	1.02935	1.1991	0.980929	0.944683	1.05387	0.949409	0.981298	1.01098	0.868203	1.0065	0.982542
	31.05	1.19096	1.1922	1.05843	1.03123	1.04064	0.986102	1.24028	1.01213	1.19602	1.03929	1.21211	0.980803	0.946577	1.05133	0.949375	0.98256	1.01315	0.869866	1.00651	0.982677
	31.1	1.25297	1.18736	0.971705	1.00832	1.01737	0.967242	1.25316	1.00212	1.1396	1.01449	1.21807	0.98067	0.949083	1.04874	0.949591	0.983807	1.01544	0.871625	1.00651	0.982551
	31.15	1.25905	1.15841	1.04808	1.07361	1.03486	0.981387	1.20312	1.01118	1.19137	1.05974	1.1831	0.980513	0.952246	1.04625	0.95015	0.984959	1.01794	0.873425	1.00649	0.982184
	31.2	1.27715	1.19535	1.03106	1.04545	1.00478	0.93783	1.23648	1.03348	1.17418	1.04729	1.21944	0.980337	0.956029	1.04403	0.951075	0.985985	1.02068	0.87521	1.00646	0.981601
	31.25	1.306	1.19062	1.05912	1.03882	1.00117	0.966344	1.2008	1.01505	1.24697	1.0102	1.21781	0.980137	0.960307	1.04225	0.952452	0.98684	1.02342	0.876995	1.00642	0.980926
	31.3	1.28563	1.17238	1.05084	1.01533	1.04572	1.03303	1.25548	1.01198	1.18005	0.998745	1.20979	0.979937	0.965014	1.04096	0.9542	0.987534	1.02582	0.878727	1.00638	0.980275
	31.35	1.22462	1.19366	1.03037	1.04305	1.0437	0.969263	1.24999	1.03276	1.17095	1.03191	1.20498	0.979761	0.969868	1.04012	0.956239	0.988092	1.02765	0.880333	1.00634	0.979771
	31.4	1.34625	1.19434	1.01955	1.04859	1.027	1.00361	1.21938	1.02001	1.14304	1.02809	1.21764	0.979615	0.974607	1.03972	0.958441	0.988521	1.0287	0.881803	1.0063	0.97956
	31.45	1.18779	1.16483	1.00736	1.03167	1.03629	0.919643	1.21178	1.01128	1.15133	1.04849	1.22562	0.979499	0.979158	1.03977	0.960758	0.988839	1.02892	0.883161	1.00626	0.979728
	31.5	1.22133	1.2065	1.04624	1.06683	1.02271	0.908193	1.21727	1.0116	1.19238	1.02961	1.20558	0.979409	0.983331	1.04021	0.963164	0.989073	1.02824	0.884462	1.00621	0.980266
	31.55	1.28132	1.15638	1.00851	1.08871	1.06019	0.926604	1.24852	1.00841	1.16225	1.06183	1.1761	0.979358	0.986828	1.04095	0.965656	0.989248	1.02691	0.885779	1.00616	0.981109
	31.6	1.24665	1.18927	1.01725	1.06041	1.03308	1.01551	1.21114	1.0259	1.22594	1.04373	1.20327	0.979327	0.989501	1.04186	0.968242	0.989381	1.02536	0.887173	1.00611	0.982243
	31.65	1.25816	1.20943	1.03451	1.0348	1.03807	0.956241	1.10515	1.02475	1.20734	0.989538	1.21288	0.979304	0.991247	1.04283	0.970847	0.989505	1.02382	0.888609	1.00605	0.983652
	31.7	1.25184	1.17542	1.02439	1.04494	1.01515	1.03392	1.16786	1.00547	1.23949	1.05158	1.2103	0.979292	0.991979	1.04382	0.973306	0.989635	1.02257	0.889956	1.00598	0.985271
	31.75	1.14438	1.19625	1.01932	1.05698	1.0117	0.967242	1.22381	1.00691	1.19622	1.04389	1.17533	0.979289	0.991592	1.04486	0.975432	0.989801	1.02176	0.891099	1.00592	0.987019
	31.8	1.24412	1.2341	1.07315	1.01781	1.02365	0.945688	1.24429	1.00554	1.20532	1.03269	1.19352	0.979294	0.990082	1.04591	0.977223	0.990011	1.02152	0.891916	1.00586	0.988859
	31.85	1.25551	1.21732	1.01288	1.07974	1.0032	0.946137	1.26161	1.0127	1.18833	1.02354	1.16619	0.979315	0.987577	1.04695	0.978747	0.990278	1.02172	0.892378	1.00581	0.990709
	31.9	1.22589	1.19997	1.07453	1.03816	0.997027	0.98004	1.20608	1	1.17014	1.02741	1.2273	0.979384	0.984304	1.04788	0.980031	0.990574	1.02219	0.892503	1.00579	0.992531
	31.95	1.22715	1.15773	1.05107	1.041	1.01318	1.01619	1.19995	1.00694	1.15942	1.0282	1.18992	0.979516	0.980511	1.0486	0.981012	0.99087	1.0227	0.892329	1.0058	0.994295
	32	1.21868	1.19456	1.02784	1.0653	1.03263	0.942769	1.23268	1.01991	1.20067	1.05801	1.22464	0.979716	0.97642	1.04921	0.981633	0.991148	1.02307	0.89194	1.00584	0.995944
	32.05	1.26778	1.21788	1.04739	1.07237	1.02626	1.03078	1.23965	1.00664	1.15234	1.02344	1.22665	0.979985	0.971995	1.04969	0.981848	0.991392	1.02308	0.89142	1.0059	0.997446
	32.1	1.2817	1.20932	1.04785	1.05669	1.05575	1.01237	1.26731	1.01365	1.20552	1.00769	1.19958	0.980302	0.967054	1.04989	0.981653	0.991586	1.02247	0.890799	1.00598	0.99876
	32.15	1.30107	1.20189	1.05383	1.06325	1.01925	0.992164	1.19805	1.01475	1.18914	1.03871	1.21296	0.980641	0.961606	1.04973	0.981003	0.991743	1.0209	0.8902	1.00609	0.999872
	32.2	1.23715	1.21822	1.01817	1.05005	1.02009	0.954893	1.27533	1.02852	1.18267	1.05885	1.1973	0.980986	0.955723	1.04916	0.979883	0.991863	1.01821	0.889696	1.00621	1.00082
	32.25	1.19387	1.19332	1.05061	1.06646	1.04493	0.945464	1.14231	1.0268	1.22797	1.04844	1.19571	0.98131	0.949503	1.04821	0.978227	0.991956	1.01454	0.889301	1.00633	1.00162
	32.3	1.33157	1.20053	1.01656	1.03225	1.00172	0.988347	1.25844	1.01941	1.19905	1.03892	1.2009	0.981594	0.943022	1.04711	0.976005	0.992027	1.00998	0.889006	1.00647	1.00242
	32.35	1.23146	1.19997	1.06418	1.00978	1.04261	0.947933	1.18834	1.03827	1.20856	1.02872	1.21331	0.981831	0.936514	1.04599	0.973256	0.992082	1.00489	0.888757	1.00661	1.00329
	32.4	1.2326	1.17249	1.06901	1.02641	0.981618	0.997104	1.08889	1.02014	1.22999	1.0259	1.19773	0.98202	0.930211	1.04484	0.970109	0.992117	0.999779	0.888499	1.00675	1.00423
	32.45	1.23057	1.22351	1.00506	1.0588	0.991496	0.981836	1.12246	1.00751	1.17762	1.04415	1.20069	0.982167	0.924291	1.04365	0.96666	0.992115	0.994843	0.88811	1.0069	1.00518
	32.5	1.31663	1.17688	1.02899	1.06997	1.01481	0.961629	1.13703	1.0006	1.13819	1.04096	1.21665	0.982277	0.918835	1.04258	0.963101	0.992067	0.990174	0.887604	1.00705	1.00599
	32.55	1.39548	1.22002	1.05406	1.04261	1.01974	0.961629	1.21938	1.02812	1.17843	1.03976	1.1964	0.982363	0.913801	1.04181	0.959576	0.991983	0.985983	0.886979	1.0072	1.00661
	32.6	1.24601	1.17497	1.05981	1.03604	1.02449	1.02652	1.16638	1.01507	1.12848	1.04462	1.194	0.982429	0.909146	1.04145	0.956244	0.991894	0.982439	0.886221	1.00734	1.00699
	32.65	1.28765	1.15447	1.02899	1.05764	0.999595	1.03595	1.12922	1.00472	1.17034	1.026	1.21524	0.982497	0.904832	1.04149	0.953241	0.991845	0.979486	0.885328	1.00748	1.00709
	32.7	1.23437	1.22475	1.09593	1.00934	1.01658	1.01327	1.12415	1.02208	1.17823	1.03097	1.20271	0.982574	0.900792	1.04186	0.950641	0.991844	0.977067	0.884305	1.0076	1.00686
	32.75	1.27107	1.21044	1.04348	1.05319	1.01135	1.00204	1.25865	1.00182	1.21846	1.05032	1.20382	0.982671	0.896992	1.04239	0.948511	0.991873	0.975117	0.883183	1.00772	1.00623
	32.8	1.2993	1.18668	1.04716	1.06077	0.959789	1.00541	1.12985	1.0247	1.2221	1.00272	1.20344	0.982798	0.893492	1.04291	0.946896	0.991927	0.973753	0.881993	1.00782	1.00516
	32.85	1.18855	1.21112	1.04555	1.03349	0.984186	0.977346	1.15075	1.02001	1.15214	1.04583	1.22472	0.982973	0.89045	1.04335	0.945794	0.991992	0.972768	0.880795	1.00792	1.00369
	32.9	1.28234	1.18927	1.05958	1.05187	1.05451	0.941422	1.14294	1.0276	1.1764	1.01569	1.21824	0.983189	0.887924	1.0436	0.945217	0.992063	0.972009	0.879688	1.008	1.00181
	32.95	1.25247	1.23106	1.05889	1.03393	1.04982	0.984081	1.2084	1.02049	1.20411	1.008	1.21189	0.983422	0.885814	1.04353	0.945114	0.99216	0.971278	0.878764	1.00807	0.999503
	33	1.1907	1.17688	1.049	1.1052	1.00498	1.04044	1.18053	1.05711	1.15983	1.05686	1.19975	0.983651	0.88418	1.04319	0.945429	0.992297	0.97046	0.878042	1.00811	0.996839
	33.05	1.23462	1.20808	1.05981	1.0588	1.00177	0.971284	1.12394	1.00594	1.16892	1.03045	1.22609	0.98386	0.883084	1.0427	0.946188	0.992467	0.969518	0.877576	1.00813	0.993873
	33.1	1.36245	1.23027	1.07361	1.05465	1.04325	1.00855	1.10494	1.01764	1.23181	1.03625	1.20996	0.984029	0.88245	1.04211	0.947302	0.99266	0.96859	0.877357	1.00813	0.990671
	33.15	1.2874	1.20887	1.05038	1.03896	1.04913	0.945688	1.29328	1.04434	1.18753	1.00492	1.20455	0.984151	0.882281	1.04151	0.94865	0.99287	0.967805	0.877351	1.00811	0.987364
	33.2	1.25044	1.21416	1.02346	1.04574	1.00152	0.967691	1.21727	1.03338	1.20026	1.06131	1.20756	0.984241	0.882733	1.041	0.950095	0.993115	0.967299	0.877523	1.00808	0.984086
	33.25	1.24386	1.19592	1.03313	1.04254	1.02725	0.950403	1.21917	1.02807	1.21482	1.01972	1.21129	0.984307	0.883925	1.0407	0.951522	0.993419	0.967121	0.877764	1.00802	0.980947
	33.3	1.19108	1.13464	1.05015	1.07011	1.02004	1.0355	1.21051	1.02964	1.13779	1.03923	1.20331	0.984351	0.885863	1.0407	0.952827	0.993778	0.967326	0.87801	1.00794	0.978081
	33.35	1.16818	1.2181	0.995859	1.02846	1.00508	0.992613	1.25232	1.03116	1.16023	1.04839	1.19906	0.984359	0.888477	1.04108	0.953922	0.994192	0.967832	0.878183	1.00785	0.975564
	33.4	1.20425	1.20358	1.03405	1.05559	0.981865	0.99643	1.24683	1.01662	1.15356	1.03217	1.19992	0.984315	0.891714	1.0419	0.954747	0.994633	0.968697	0.878261	1.00775	0.973416
	33.45	1.26588	1.13431	1.04233	1.04254	1.01609	1.01102	1.22677	1.01767	1.15598	1.0521	1.18932	0.984221	0.895279	1.0432	0.955307	0.99507	0.970047	0.878225	1.00764	0.971638
	33.5	1.19362	1.24559	1.01081	1.0572	1.01313	0.896293	1.26752	1.00739	1.13758	1.03604	1.22138	0.984066	0.898997	1.04498	0.955591	0.99548	0.971814	0.878063	1.00753	0.970207
	33.55	1.33132	1.17947	1.05153	1.05202	1.00117	0.884393	1.23416	1.02096	1.19501	1.01067	1.197	0.983845	0.902719	1.04729	0.955655	0.995855	0.973874	0.877756	1.00742	0.969095
	33.6	1.31233	1.20819	1.06694	1.07062	1.01816	0.938279	1.20185	1.03441	1.23929	1.05174	1.20026	0.983549	0.906225	1.05007	0.955492	0.99617	0.976009	0.877301	1.00731	0.968309
	33.65	1.24576	1.16382	1.01127	1.03933	1.00636	0.96612	1.25886	1.04009	1.20633	1.03212	1.22052	0.98316	0.909454	1.05312	0.955162	0.996405	0.978212	0.876706	1.0072	0.967815
	33.7	1.27601	1.18612	1.05935	1.04035	1.00177	0.98004	1.22381	1.02478	1.23626	1.04478	1.21155	0.982688	0.912382	1.05633	0.954741	0.996551	0.980361	0.875984	1.00711	0.967562
	33.75	1.24994	1.17846	1.03497	1.02948	1.02883	0.994185	1.21705	1.03685	1.15113	1.03128	1.19005	0.982162	0.915074	1.05948	0.954259	0.996585	0.982344	0.875182	1.00703	0.96752
	33.8	1.33499	1.21799	1.06303	1.07456	1.00463	0.96612	1.24767	1.02093	1.20734	1.04248	1.20262	0.981628	0.917516	1.06242	0.953765	0.996503	0.98422	0.874314	1.00696	0.967655
	33.85	1.32069	1.19749	1.03106	1.06581	0.984779	0.94479	1.21642	1.02413	1.19299	1.01799	1.22416	0.981119	0.919644	1.06486	0.953384	0.996314	0.986026	0.873442	1.00691	0.967901
	33.9	1.24095	1.22058	1.01587	0.993294	1.01466	0.998451	1.26879	1.02128	1.19096	1.03835	1.21657	0.980658	0.92147	1.06659	0.953209	0.996036	0.987763	0.872571	1.00688	0.968249
	33.95	1.24374	1.20448	0.99747	1.0437	1.01061	0.893823	1.25548	1.0137	1.23525	1.03939	1.21949	0.980281	0.922901	1.06752	0.953287	0.995698	0.989683	0.871696	1.00686	0.968719
	34	1.25006	1.24795	1.07891	1.00395	0.983544	0.989919	1.21579	1.02797	1.26416	0.982685	1.20979	0.98001	0.923877	1.06775	0.953708	0.995302	0.991977	0.870854	1.00685	0.969346
	34.05	1.26791	1.21698	1.03313	1.0197	1.00241	0.96612	1.22592	1.02795	1.17317	1.02061	1.21743	0.979835	0.924406	1.06743	0.954521	0.994844	0.994531	0.870075	1.00685	0.970189
	34.1	1.28702	1.21619	1.05613	1.01744	1.03303	1.02023	1.22318	1.00941	1.15821	1.08014	1.20683	0.979764	0.924563	1.06665	0.955643	0.994332	0.997233	0.869367	1.00684	0.971239
	34.15	1.19438	1.23838	1.04578	1.04407	1.03298	1.03415	1.27808	1.02505	1.19258	1.01449	1.22713	0.979788	0.924502	1.06557	0.956952	0.993786	1.00003	0.868779	1.00684	0.972548
	34.2	1.26664	1.1842	1.03336	1.04071	0.993965	1.02068	1.26773	1.00379	1.19238	1.01852	1.20816	0.979897	0.924192	1.06443	0.958254	0.993216	1.00284	0.868336	1.00682	0.974103
	34.25	1.27803	1.2145	1.03543	1.02904	1.03604	0.971957	1.21347	1.03862	1.249	0.987759	1.20176	0.980068	0.92362	1.06335	0.959411	0.99262	1.00554	0.868034	1.0068	0.975852
	34.3	1.22323	1.22554	1.06326	1.06872	1.0353	0.993062	1.26393	1.0385	1.20269	1.03254	1.19318	0.980281	0.92288	1.06224	0.960351	0.992005	1.00808	0.867882	1.00677	0.977716
	34.35	1.31081	1.22621	1.0651	1.02094	1.00829	1.03101	1.19256	1.02253	1.22574	1.02208	1.19271	0.980509	0.922174	1.06105	0.961072	0.991412	1.01044	0.867937	1.00673	0.979594
	34.4	1.30006	1.16528	1.03451	1.02714	0.98068	0.937156	1.24978	1.0155	1.18328	1.03453	1.2221	0.980724	0.921711	1.05964	0.961639	0.990863	1.01267	0.868227	1.00667	0.98139
	34.45	1.25032	1.18296	1.00667	1.05516	0.967345	1.03774	1.2008	1.03817	1.22493	1.03311	1.21047	0.980922	0.921707	1.05813	0.962139	0.990378	1.01492	0.868728	1.00661	0.982995
	34.5	1.26601	1.23207	1.0697	1.02204	0.980927	0.916051	1.24514	1.03239	1.14527	1.00926	1.22	0.981088	0.922232	1.0565	0.96262	0.989948	1.01727	0.86939	1.00655	0.984339
	34.55	1.29335	1.19749	1.04279	1.04297	0.987792	0.999124	1.21178	1.02982	1.15598	1.02255	1.2064	0.981209	0.923272	1.0548	0.963021	0.989596	1.01998	0.87018	1.00647	0.985362
	34.6	1.21108	1.17542	1.06096	1.00905	1.01239	0.870698	1.19869	1.02577	1.1847	1.04541	1.21545	0.98128	0.924868	1.05301	0.963379	0.98934	1.02314	0.87101	1.00641	0.986028
	34.65	1.24374	1.1788	1.02485	1.03779	1.02221	0.921889	1.20206	1.02505	1.16771	1.02364	1.22507	0.981297	0.926972	1.05119	0.963735	0.989172	1.02675	0.871861	1.00635	0.986331
	34.7	1.29069	1.1806	1.07108	1.07689	0.989718	0.994409	1.25189	1.04	1.2031	1.00848	1.20747	0.981268	0.929393	1.04936	0.964054	0.989066	1.03059	0.872656	1.00631	0.986341
	34.75	1.27525	1.23342	1.07798	1.05122	0.98231	1.03864	1.21135	1.02046	1.19905	1.01883	1.21824	0.981197	0.931988	1.04756	0.964247	0.988993	1.03446	0.873334	1.00628	0.986058
	34.8	1.29525	1.24536	1.07154	1.05917	1.02612	1.03684	1.19003	1.03111	1.20613	1.05221	1.20636	0.981097	0.934619	1.04578	0.964246	0.988931	1.03831	0.873902	1.00626	0.985498
	34.85	1.18033	1.14366	1.02116	1.03903	1.02844	0.965446	1.20249	1.02697	1.2031	1.06194	1.1973	0.980976	0.937278	1.04412	0.963906	0.988854	1.0418	0.874325	1.00626	0.984746
	34.9	1.22399	1.18049	1.06786	1.06719	0.997274	1.01866	1.24767	1.02924	1.24778	1.03772	1.21335	0.980855	0.939821	1.04259	0.96334	0.988727	1.04466	0.874623	1.00628	0.98391
	34.95	1.1659	1.15683	1.09317	1.00861	1.02207	1.07928	1.21389	1.01435	1.18389	1.02244	1.21691	0.980753	0.942217	1.04118	0.962716	0.988508	1.04671	0.874761	1.00632	0.983055
	35	1.21475	1.16967	1.06993	1.04866	0.995051	0.981163	1.23141	1.0137	1.194	1.01188	1.2097	0.980689	0.94449	1.03985	0.962115	0.988185	1.04793	0.874729	1.00637	0.98224
	35.05	1.12704	1.18037	0.995169	1.04151	0.984334	1.02135	1.20671	1.0256	1.1849	1.01883	1.22459	0.980675	0.946769	1.0385	0.961557	0.987787	1.04826	0.874533	1.00643	0.981478
	35.1	1.29525	1.19738	1.04808	1.04254	1.00789	1.04403	1.22254	1.01919	1.19016	1.0136	1.21108	0.980721	0.949119	1.03707	0.96097	0.987338	1.04736	0.874233	1.0065	0.980734
	35.15	1.34562	1.22103	1.08558	1.07456	0.95806	0.950852	1.23331	1.02206	1.22615	1.04023	1.19091	0.980841	0.95147	1.03569	0.960349	0.986865	1.04524	0.873894	1.00658	0.980014
	35.2	1.26968	1.19287	1.09961	1.05165	1.01792	0.982959	1.22508	1.03618	1.2126	1.03578	1.21065	0.981029	0.953895	1.03444	0.959662	0.986371	1.04216	0.873564	1.00667	0.979379
	35.25	1.31638	1.16314	1.09616	1.06851	1.01609	0.992164	1.24577	1.02727	1.19339	1.0668	1.20284	0.981282	0.956658	1.0334	0.958883	0.985871	1.03822	0.873244	1.00676	0.978887
	35.3	1.21412	1.24514	1.04141	1.04655	1.00355	0.976897	1.22782	1.01031	1.20128	1.06429	1.20962	0.981575	0.959693	1.03248	0.958132	0.98537	1.03375	0.872962	1.00687	0.978623
	35.35	1.25892	1.19186	1.09915	1.075	1.00029	1.00608	1.22001	1.05289	1.16245	1.00057	1.20176	0.981884	0.962994	1.0317	0.957554	0.984893	1.02906	0.872714	1.00698	0.978601
	35.4	1.25145	1.19761	1.05061	1.08054	1.0196	1.02405	1.18961	1.02907	1.19804	1.03662	1.20412	0.982192	0.966472	1.03116	0.95727	0.984465	1.0243	0.872512	1.0071	0.978818
	35.45	1.20906	1.23128	1.02162	1.03043	1.03155	1.01035	1.22402	1.03376	1.20775	1.0306	1.21494	0.982477	0.970103	1.03099	0.957342	0.984112	1.01971	0.872285	1.00721	0.97931
	35.5	1.17653	1.17395	1.06579	1.07252	1.00789	1.11049	1.24176	1.02425	1.18753	1.02464	1.21803	0.982736	0.973785	1.03128	0.957851	0.983864	1.01549	0.872085	1.00731	0.980087
	35.55	1.27943	1.21044	1.02876	1.0715	1.03782	0.942096	1.24725	1.02345	1.15881	1.04771	1.19979	0.982968	0.977321	1.03204	0.958775	0.98371	1.01175	0.871961	1.0074	0.9812
	35.6	1.21576	1.1958	1.01334	1.07369	0.993224	0.940749	1.19911	1.0255	1.21523	1.04499	1.18498	0.983171	0.980447	1.0331	0.959993	0.983629	1.00852	0.87191	1.00747	0.982626
	35.65	1.25133	1.15379	1.05153	1.04699	1.01051	1.0108	1.182	1.02078	1.18005	1.0295	1.21249	0.983356	0.983056	1.03437	0.961307	0.983585	1.00578	0.871937	1.00752	0.984265
	35.7	1.22083	1.20628	1.0957	1.04699	0.972432	1.01956	1.18939	1.04144	1.17014	1.03589	1.21249	0.983524	0.984875	1.03573	0.962623	0.983563	1.00354	0.871995	1.00755	0.986075
	35.75	1.20387	1.15965	1.04233	1.0688	0.996385	0.996879	1.1763	1.03191	1.20957	1.02004	1.20623	0.983659	0.985853	1.03722	0.963943	0.983559	1.00166	0.872085	1.00754	0.988062
	35.8	1.25728	1.20256	1.03152	1.06829	1.00863	0.9751	1.22909	1.04429	1.16447	1.01198	1.21447	0.983753	0.985944	1.03883	0.965171	0.983572	1.00006	0.87221	1.00751	0.990138
	35.85	1.28651	1.24288	1.0069	1.04677	1.05279	1.03595	1.24619	1.02929	1.18833	1.04138	1.19284	0.983798	0.985034	1.0407	0.966287	0.98358	0.998625	0.872361	1.00745	0.99218
	35.9	1.23361	1.17947	1.02254	1.05953	1.02498	0.976897	1.23711	1.002	1.17883	1.02249	1.20086	0.983777	0.983192	1.04292	0.967307	0.983587	0.99746	0.872484	1.00736	0.994037
	35.95	1.27095	1.24502	1.06832	1.03634	1.00779	1.00564	1.19277	1.04766	1.1944	1.03432	1.19292	0.983685	0.980408	1.04536	0.96822	0.983601	0.996438	0.872586	1.00725	0.995646
	36	1.30993	1.15728	1.04601	1.04823	1.05728	1.02248	1.15519	1.02735	1.17236	0.999215	1.20425	0.983538	0.976768	1.04793	0.969062	0.98366	0.995507	0.872626	1.00712	0.996931
	36.05	1.21184	1.20583	1.01863	1.04414	1.07921	0.94726	1.25527	1.04409	1.20471	1.02605	1.19709	0.983344	0.972348	1.05058	0.969837	0.983778	0.99455	0.872585	1.00698	0.997787
	36.1	1.23538	1.18882	1.07499	1.07434	1.05071	1.04515	1.20291	1.03221	1.21017	1.03526	1.22331	0.983116	0.967233	1.05325	0.970562	0.983981	0.993488	0.872568	1.00682	0.998204
	36.15	1.20399	1.20628	1.02277	1.03991	1.05194	0.9989	1.22149	1.03054	1.176	1.06188	1.18378	0.982867	0.961568	1.05576	0.971304	0.98428	0.992392	0.872724	1.00665	0.998234
	36.2	1.26044	1.21112	1.049	1.04611	1.05427	1.00698	1.20291	1.0375	1.19561	1.03259	1.19524	0.982597	0.955577	1.05804	0.972068	0.984682	0.991159	0.873131	1.00648	0.997969
	36.25	1.23513	1.21371	1.06832	1.06566	1.02108	1.0676	1.18918	1.04301	1.16387	1.06136	1.19421	0.982313	0.949573	1.05991	0.972859	0.985175	0.989656	0.873849	1.00631	0.997528
	36.3	1.32916	1.15954	1.06349	1.05165	1.03644	1.00855	1.20417	1.02912	1.23727	1.03405	1.19275	0.982005	0.943764	1.06126	0.973684	0.985722	0.987692	0.874837	1.00616	0.996976
	36.35	1.20577	1.22137	1.08972	1.08828	1.03698	0.97061	1.24091	1.03967	1.18389	1.05357	1.17361	0.981661	0.938127	1.06204	0.974519	0.986276	0.985285	0.876121	1.00602	0.996363
	36.4	1.29449	1.19366	1.04509	1.05975	1.04661	0.958935	1.2426	1.02919	1.18308	1.00047	1.1946	0.981281	0.932634	1.06235	0.975152	0.986814	0.982494	0.877676	1.00591	0.995726
	36.45	1.27968	1.2323	1.04601	1.0723	1.04582	1.05817	1.21874	1.0263	1.16346	1.00455	1.20215	0.980868	0.927336	1.06225	0.975455	0.987316	0.979443	0.879435	1.00583	0.995052
	36.5	1.17425	1.18702	1.05314	1.04655	1.0593	0.986327	1.21157	1.00611	1.17742	1.03222	1.20288	0.980412	0.922527	1.06177	0.975312	0.987773	0.976178	0.881378	1.00577	0.994262
	36.55	1.20994	1.18003	1.03888	1.05552	1.0313	0.934013	1.25401	1.01816	1.23161	1.05519	1.19859	0.979908	0.918377	1.06096	0.974723	0.988189	0.972747	0.883522	1.00576	0.993237
	36.6	1.26335	1.26822	1.03428	1.04961	1.06103	0.949505	1.17799	1.02106	1.2035	1.01004	1.19318	0.979362	0.91497	1.05976	0.973616	0.988591	0.969308	0.885837	1.00578	0.991894
	36.65	1.2245	1.1681	1.05153	1.05939	1.05753	0.964997	1.13809	1.0127	1.2217	1.0214	1.19631	0.978777	0.912442	1.05818	0.971995	0.98899	0.965892	0.888185	1.00583	0.99018
	36.7	1.26411	1.23635	1.05728	1.05217	1.02745	0.968589	1.11423	1.04459	1.20067	1.00984	1.19769	0.978166	0.91082	1.05631	0.969903	0.989396	0.962454	0.890455	1.0059	0.988128
	36.75	1.20108	1.2074	1.07177	1.03845	1.07674	0.947933	1.21558	1.03655	1.17034	1.01747	1.2055	0.977537	0.910069	1.05426	0.967493	0.989807	0.958972	0.892545	1.00598	0.985859
	36.8	1.20513	1.22396	1.0329	1.03356	1.05777	0.976448	1.12373	1.01632	1.22049	1.02516	1.21447	0.976912	0.910043	1.05217	0.965005	0.99019	0.955315	0.894404	1.00608	0.983554
	36.85	1.20475	1.22058	1.06763	1.06734	1.04903	0.978019	1.10641	1.03336	1.16872	1.01444	1.20052	0.976296	0.910517	1.05023	0.962548	0.990515	0.951389	0.895999	1.00618	0.981369
	36.9	1.22513	1.23849	1.04233	1.03021	1.0634	1.01304	1.20291	1.02944	1.19784	0.993095	1.19301	0.975693	0.911436	1.04856	0.960162	0.990767	0.947385	0.897258	1.00629	0.979388
	36.95	1.23766	1.22407	1.06372	1.07945	1.02696	0.995307	1.12943	1.04436	1.15356	1.04112	1.17829	0.975102	0.912801	1.04723	0.957979	0.990924	0.943456	0.898135	1.00639	0.977717
	37	1.20437	1.20369	1.05981	1.07967	1.07669	0.957812	1.15202	1.03371	1.20916	1.01329	1.21434	0.974531	0.914482	1.04627	0.956067	0.990944	0.939746	0.898601	1.00648	0.976365
	37.05	1.22133	1.23331	1.06648	1.07266	1.05609	0.941647	1.19531	1.05289	1.20128	1.02882	1.20048	0.973988	0.916375	1.04569	0.954444	0.990821	0.936497	0.898635	1.00658	0.975298
	37.1	1.154	1.20279	1.049	1.04998	1.05357	1.04021	1.14421	1.03318	1.19218	1.0294	1.18962	0.973479	0.918416	1.04556	0.953251	0.990569	0.933814	0.898264	1.00669	0.974458
	37.15	1.28145	1.22306	1.11019	1.04086	1.05308	1.00294	1.13112	1.04102	1.18631	1.02888	1.19996	0.973024	0.920585	1.04582	0.952474	0.990204	0.931797	0.897604	1.0068	0.973842
	37.2	1.20425	1.19997	1.01863	1.09535	1.0633	1.00608	1.15836	1.0475	1.18065	1.01276	1.18305	0.972648	0.922689	1.04642	0.952183	0.989749	0.930606	0.896608	1.00692	0.973409
	37.25	1.22614	1.15638	1.09018	1.05246	1.05061	0.952648	1.08868	1.04486	1.213	0.993984	1.18421	0.972374	0.924483	1.04737	0.952457	0.989231	0.930369	0.89525	1.00704	0.973101
	37.3	1.22703	1.16066	1.0352	1.06573	1.05545	0.931992	1.13851	1.02787	1.19521	1.00434	1.1846	0.972225	0.925812	1.04862	0.953303	0.988666	0.931274	0.893578	1.00716	0.972885
	37.35	1.306	1.25043	1.08926	1.05202	1.06666	1.02584	1.14611	1.03398	1.21563	1.04562	1.21588	0.972194	0.926603	1.05008	0.954629	0.988056	0.933236	0.891691	1.00728	0.972738
	37.4	1.20665	1.2359	0.993099	1.03167	1.05674	1.00676	1.15012	1.05589	1.19299	1.00994	1.16881	0.972273	0.92686	1.05169	0.956393	0.987419	0.936129	0.889697	1.0074	0.972588
	37.45	1.14654	1.20267	1.03244	1.06245	1.07219	0.93087	1.14083	1.01502	1.10381	0.996861	1.20588	0.972442	0.926727	1.05335	0.95846	0.986762	0.939859	0.887601	1.00752	0.972407
	37.5	1.20248	1.24829	1.05958	1.01197	1.03915	0.983408	1.18158	1.04671	1.16872	0.99435	1.20914	0.972671	0.92616	1.05496	0.960682	0.986114	0.944121	0.885392	1.00764	0.972185
	37.55	1.20766	1.21551	1.05084	1.09083	1.0802	0.907744	1.19678	1.04793	1.19844	1.01371	1.19619	0.972928	0.925357	1.05652	0.962918	0.985496	0.948749	0.883152	1.00774	0.971907
	37.6	1.22627	1.22892	1.05268	1.03334	1.09378	0.998451	1.12901	1.0265	1.17863	1.05556	1.18314	0.973196	0.924495	1.05793	0.964979	0.984942	0.953431	0.880927	1.00783	0.971592
	37.65	1.18552	1.18049	1.08742	1.06668	1.07007	1.00137	1.1744	1.03286	1.17176	1.00994	1.19438	0.973455	0.923555	1.05912	0.966847	0.984473	0.958096	0.878819	1.0079	0.971362
	37.7	1.16375	1.21168	1.049	1.00584	1.11323	0.958037	1.13407	1.03757	1.20229	1.04174	1.18885	0.973701	0.922546	1.05996	0.968619	0.984081	0.962623	0.876839	1.00795	0.971314
	37.75	1.15995	1.19986	1.01357	0.995337	1.05051	0.956465	1.17208	1.03109	1.20876	1.03107	1.16683	0.973937	0.92163	1.06035	0.970326	0.983771	0.967139	0.874983	1.00797	0.971525
	37.8	1.20982	1.26068	1.07476	1.03838	1.092	1.01058	1.17841	1.04431	1.22332	1.0012	1.19292	0.974171	0.920957	1.06026	0.972018	0.983545	0.971727	0.873197	1.00795	0.972043
	37.85	1.19906	1.23905	1.05797	1.06034	1.09723	0.993062	1.16532	1.04227	1.1764	1.02218	1.1973	0.974423	0.920656	1.05971	0.973702	0.983405	0.976374	0.871466	1.00791	0.972889
	37.9	1.20792	1.20211	1.03037	1.04472	1.07782	0.998675	1.18095	1.02802	1.20451	0.985353	1.19417	0.974685	0.920735	1.05874	0.975372	0.983341	0.981328	0.869813	1.00785	0.973986
	37.95	1.19918	1.16776	1.01472	1.06632	1.07402	1.07793	1.13006	1.04653	1.15416	1.02568	1.18915	0.974956	0.9212	1.05744	0.976995	0.983336	0.986684	0.868192	1.00776	0.97525
	38	1.19691	1.22847	1.0536	1.02809	1.10696	1.01282	1.18074	1.04464	1.20249	1.01773	1.1746	0.975239	0.921889	1.05578	0.978595	0.983393	0.992356	0.866721	1.00766	0.97664
	38.05	1.19172	1.24626	1.05544	1.04093	1.11427	0.918745	1.15139	1.03718	1.18732	1.01057	1.21005	0.975526	0.922797	1.05383	0.980225	0.983497	0.998058	0.865439	1.00755	0.978119
	38.1	1.21779	1.18972	1.09754	1.04706	1.10197	1.00496	1.1345	1.01781	1.16549	1.02898	1.19322	0.975804	0.923959	1.05163	0.98186	0.983624	1.00341	0.864346	1.00746	0.979642
	38.15	1.16691	1.23522	1.07868	1.0626	1.08158	0.975774	1.14864	1.05539	1.16771	1.03238	1.20451	0.976057	0.92516	1.04924	0.983453	0.983757	1.00838	0.863406	1.00737	0.981126
	38.2	1.15261	1.21157	1.07936	1.0232	1.08721	1.00721	1.15097	1.05252	1.21846	1.02202	1.20369	0.976267	0.926114	1.04684	0.984937	0.983876	1.01287	0.862515	1.00731	0.98245
	38.25	1.24994	1.26564	1.0352	1.02328	1.10731	0.985653	1.19552	1.04414	1.194	1.03374	1.19382	0.976421	0.926641	1.04455	0.986409	0.983953	1.0169	0.861541	1.00727	0.983599
	38.3	1.15514	1.2689	1.07753	1.03385	1.12642	0.951077	1.16406	1.0372	1.21745	1.02532	1.2046	0.976507	0.926725	1.04245	0.987875	0.983998	1.02046	0.860477	1.00726	0.984586
	38.35	1.17995	1.25077	1.08696	1.0588	1.09126	1.07277	1.14526	1.02121	1.24091	0.982737	1.19344	0.976538	0.926482	1.04058	0.989351	0.984036	1.02332	0.859367	1.00726	0.985383
	38.4	1.17716	1.2261	1.03267	1.06712	1.1279	0.978917	1.2122	1.0619	1.17155	0.991002	1.21953	0.976542	0.926117	1.03896	0.990848	0.984103	1.02535	0.858326	1.00729	0.985979
	38.45	1.16577	1.24829	1.07983	1.05669	1.12622	0.896518	1.19446	1.03738	1.19723	0.995397	1.18735	0.976542	0.925952	1.03761	0.992402	0.984214	1.02634	0.85744	1.00733	0.986378
	38.5	1.11426	1.20695	1.12031	1.07347	1.10143	0.951077	1.1478	1.0231	1.24798	1.05064	1.19378	0.976547	0.926118	1.03656	0.994012	0.984375	1.02623	0.85675	1.00738	0.98661
	38.55	1.17488	1.24198	1.06533	1.0634	1.10593	1.01866	1.18369	1.04142	1.17742	0.995135	1.19649	0.976577	0.92672	1.03576	0.99562	0.984587	1.02501	0.856331	1.00743	0.9867
	38.6	1.2069	1.23962	1.09432	1.06282	1.09397	0.888884	1.16997	1.02854	1.1758	1.052	1.17215	0.976639	0.927761	1.03512	0.997127	0.984837	1.02267	0.856214	1.00749	0.986649
	38.65	1.18754	1.20977	1.08397	1.06114	1.09639	0.988123	1.16532	1.04551	1.19723	1.03531	1.21112	0.976726	0.929109	1.03456	0.99849	0.985107	1.01939	0.856376	1.00755	0.986453
	38.7	1.17324	1.23917	1.08627	1.02634	1.11422	0.994858	1.17187	1.0269	1.20451	0.98823	1.20816	0.976818	0.930644	1.0341	0.999667	0.985371	1.01553	0.856767	1.00761	0.986191
	38.75	1.06807	1.22948	1.06027	1.065	1.1321	0.989919	1.2198	1.02251	1.16589	1.01423	1.19769	0.976904	0.932114	1.03383	1.00066	0.985606	1.01136	0.857359	1.00768	0.985904
	38.8	1.12844	1.18409	1.10099	1.06158	1.13067	0.991042	1.13809	1.05372	1.18267	0.979284	1.19267	0.976994	0.933274	1.03377	1.00149	0.985774	1.00688	0.858141	1.00775	0.985686
	38.85	1.21323	1.24007	1.0743	1.0475	1.12622	0.987225	1.1592	1.02857	1.21947	1.01465	1.20279	0.977087	0.934034	1.03387	1.00229	0.985851	1.00226	0.859066	1.00781	0.98559
	38.9	1.21184	1.22351	1.07315	1.07478	1.07605	1.01035	1.1516	1.03942	1.16427	1.01486	1.1646	0.977187	0.934362	1.0341	1.00305	0.985814	0.997456	0.860048	1.00787	0.985653
	38.95	1.14147	1.26778	1.02968	1.04925	1.1277	0.98947	1.16047	1.04254	1.21098	1.00371	1.16992	0.97729	0.93446	1.03431	1.00368	0.98568	0.992483	0.860943	1.00792	0.985895
	39	1.17488	1.20335	1.01035	1.04334	1.13546	0.945913	1.14674	1.03625	1.19642	1.00544	1.21	0.977392	0.934431	1.03446	1.00403	0.985497	0.987734	0.861685	1.00797	0.986327
	39.05	1.14274	1.26789	1.03198	1.01496	1.12257	0.958261	1.19742	1.04391	1.20512	1.03207	1.18374	0.977484	0.934387	1.03462	1.00399	0.985308	0.98362	0.862287	1.008	0.986952
	39.1	1.18007	1.24592	1.02807	1.0437	1.1199	0.955792	1.18918	1.038	1.21988	1.02584	1.17336	0.977572	0.934486	1.03487	1.00344	0.985126	0.980213	0.862793	1.00803	0.987776
	39.15	1.16033	1.2109	1.06349	1.08536	1.1441	0.945464	1.16828	1.03054	1.20168	1.01972	1.19897	0.977669	0.934775	1.03531	1.00232	0.984969	0.977619	0.863248	1.00806	0.988762
	39.2	1.1292	1.1922	1.05038	1.03531	1.15329	0.963874	1.13661	1.03239	1.27933	1.04242	1.17486	0.97779	0.935254	1.03593	1.00061	0.984841	0.975863	0.863703	1.00808	0.989851
	39.25	1.19931	1.18837	1.11111	1.03167	1.1363	0.990143	1.15392	1.04756	1.17074	1.00874	1.18576	0.97792	0.935875	1.03669	0.998368	0.984745	0.974797	0.864134	1.00809	0.990967
	39.3	1.21096	1.23725	1.07315	1.03334	1.13299	0.922338	1.1497	1.03877	1.23464	1.01496	1.19155	0.978047	0.936538	1.03758	0.995786	0.984699	0.974384	0.864527	1.0081	0.99206
	39.35	1.15691	1.2234	1.0911	1.08893	1.13324	1.05032	1.15244	1.02799	1.21179	1.00622	1.19151	0.978174	0.937133	1.03865	0.993007	0.984721	0.974758	0.864834	1.00809	0.993138
	39.4	1.16185	1.25482	1.07545	1.06522	1.11822	0.953322	1.16026	1.04636	1.158	1.03563	1.19344	0.978298	0.937758	1.03998	0.990114	0.984816	0.976084	0.865085	1.00807	0.994186
	39.45	1.21513	1.23815	1.04141	1.06303	1.11768	0.945014	1.13956	1.03141	1.20714	1.00047	1.20713	0.978414	0.938634	1.04155	0.987202	0.984982	0.978449	0.865288	1.00804	0.99522
	39.5	1.12755	1.26462	1.08696	1.03809	1.13635	1.03235	1.18559	1.03091	1.18995	1.00774	1.20721	0.978519	0.939884	1.04332	0.984327	0.985208	0.981639	0.865568	1.008	0.996266
	39.55	1.12021	1.2181	1.04348	1.08733	1.11477	0.926379	1.19784	1.02513	1.1942	1.01324	1.1964	0.978615	0.9412	1.04528	0.981559	0.98548	0.985396	0.8659	1.00795	0.997251
	39.6	1.13806	1.23308	1.04785	1.04662	1.12948	0.910438	1.12732	1.04005	1.21462	1.00136	1.18052	0.978704	0.942385	1.04754	0.978958	0.985786	0.989402	0.866251	1.0079	0.998178
	39.65	1.24576	1.21889	1.02462	1.07172	1.14588	0.969712	1.21389	1.01984	1.21503	1.01418	1.18125	0.978787	0.943319	1.05024	0.976523	0.986126	0.99349	0.86665	1.00785	0.998995
	39.7	1.21804	1.21833	1.08558	1.07317	1.14499	0.960282	1.17377	1.04371	1.19521	1.00037	1.19035	0.978878	0.944058	1.05342	0.974229	0.986495	0.997396	0.867148	1.00782	0.99964
	39.75	1.10148	1.25178	1.01472	1.05917	1.11812	0.979366	1.12626	1.02533	1.19824	1.0101	1.17636	0.978994	0.944553	1.05698	0.971992	0.986886	1.00077	0.867747	1.00781	1.00011
	39.8	1.14312	1.20684	1.04578	1.07274	1.11635	0.951077	1.16152	1.04139	1.17903	1.02621	1.19228	0.979155	0.94476	1.06068	0.969675	0.987303	1.00356	0.868449	1.00781	1.00042
	39.85	1.2083	1.21123	1.04279	1.03604	1.14055	1.03729	1.19467	1.01517	1.15659	1.0204	1.20245	0.979375	0.944762	1.06432	0.967271	0.987748	1.00577	0.869223	1.00784	1.00057
	39.9	1.16691	1.21765	1.10467	1.08076	1.14035	0.978468	1.19805	1.04908	1.20633	1.02265	1.21125	0.979653	0.944706	1.06765	0.964765	0.988241	1.00735	0.870041	1.00788	1.00056
	39.95	1.13211	1.22013	1.01196	1.04173	1.12074	1.0236	1.17145	1.06173	1.19946	1.00879	1.18035	0.979981	0.94466	1.07052	0.962163	0.988756	1.00816	0.87091	1.00793	1.00041
	40	1.11084	1.24277	1.08673	1.03896	1.12005	0.917847	1.17208	1.04421	1.28883	0.999634	1.20902	0.980336	0.94463	1.07279	0.959608	0.989252	1.00798	0.871823	1.00799	1.00014
	40.05	1.10085	1.1833	1.04348	1.03225	1.1481	1.00025	1.18327	1.04069	1.17418	1.03599	1.19026	0.980691	0.944632	1.07439	0.957121	0.98968	1.00666	0.872751	1.00804	0.999847
	40.1	1.21323	1.25032	1.03428	1.07653	1.13595	0.992389	1.19362	1.03061	1.16023	1.01946	1.17709	0.981033	0.944731	1.07514	0.954742	0.990008	1.00411	0.873622	1.00807	0.999546
	40.15	1.22678	1.28309	1.10306	1.03852	1.11195	0.980938	1.14822	1.04716	1.18186	0.984986	1.17928	0.981362	0.944819	1.07503	0.952527	0.990194	1.00063	0.874347	1.00809	0.99923
	40.2	1.14223	1.25392	1.04509	1.06705	1.14583	1.01821	1.22508	1.00868	1.21098	1.00356	1.18606	0.981672	0.944684	1.07401	0.950552	0.990236	0.996576	0.874804	1.00809	0.998896
	40.25	1.22981	1.24311	1.07223	1.03816	1.1321	0.998675	1.22592	1.03306	1.1948	0.987393	1.21176	0.981958	0.944196	1.07213	0.948859	0.990133	0.992265	0.875002	1.00807	0.998512
	40.3	1.09945	1.26879	1.06947	1.05647	1.15442	1.06311	1.19003	1.04316	1.22756	1.02694	1.20837	0.982199	0.943483	1.06953	0.947464	0.989901	0.988134	0.874969	1.00802	0.998001
	40.35	1.1988	1.27115	1.04026	1.05472	1.1359	1.00676	1.19129	1.04643	1.15416	0.998901	1.18563	0.982381	0.942583	1.06629	0.94637	0.989566	0.984371	0.874755	1.00794	0.997309
	40.4	1.12464	1.20943	1.05245	1.07434	1.14726	0.970161	1.22381	1.03306	1.23626	0.993723	1.18198	0.982478	0.941564	1.06253	0.94556	0.989148	0.98099	0.874453	1.00785	0.996334
	40.45	1.17185	1.27848	1.05912	1.00949	1.13823	0.962303	1.18665	1.02527	1.2407	0.997803	1.20829	0.98248	0.940573	1.05843	0.945012	0.98868	0.977926	0.874185	1.00773	0.995021
	40.5	1.1092	1.24221	1.05452	1.03495	1.15931	0.9751	1.18665	1.04571	1.2035	0.98551	1.18777	0.982392	0.939694	1.05411	0.944693	0.988194	0.975032	0.873914	1.00761	0.99338
	40.55	1.20678	1.31936	1.02047	1.07485	1.13121	0.964548	1.22402	1.05015	1.1849	0.981795	1.19112	0.982242	0.938941	1.04961	0.944565	0.987704	0.97215	0.873743	1.00748	0.991495
	40.6	1.14843	1.26507	1.09593	1.07485	1.17284	1.05728	1.20671	1.05304	1.18753	0.985353	1.18867	0.982053	0.938394	1.04493	0.944552	0.987239	0.969343	0.873734	1.00734	0.989483
	40.65	1.17856	1.2172	1.09524	1.01357	1.15778	0.999349	1.20734	1.04848	1.17317	1.01512	1.17327	0.981858	0.937925	1.04011	0.944665	0.986814	0.966769	0.873987	1.00721	0.987508
	40.7	1.14033	1.27025	1.06349	1.06435	1.15126	0.95422	1.17588	1.02186	1.18267	1.07219	1.20125	0.981669	0.937415	1.03526	0.94492	0.986445	0.964572	0.874531	1.00707	0.985665
	40.75	1.11692	1.27172	1.07614	1.04837	1.13902	0.919868	1.18412	1.05459	1.18813	1.01648	1.18447	0.981484	0.936792	1.03057	0.945309	0.986149	0.962762	0.875322	1.00693	0.983989
	40.8	1.11363	1.27408	1.07983	1.0267	1.16929	0.988796	1.24049	1.05145	1.2401	1.00016	1.17919	0.981313	0.936052	1.02613	0.945767	0.985912	0.961582	0.87634	1.0068	0.982433
	40.85	1.17666	1.27465	1.08742	1.04691	1.15452	1.01933	1.197	1.01999	1.24313	1.05472	1.1943	0.981148	0.935114	1.02203	0.946263	0.985707	0.961241	0.877502	1.00669	0.981009
	40.9	1.2331	1.24581	1.04187	1.02517	1.1686	1.00025	1.19594	1.04643	1.21907	1.00288	1.15336	0.980983	0.933912	1.01841	0.946921	0.985518	0.961775	0.878811	1.00659	0.979769
	40.95	1.14742	1.2778	1.0842	1.05837	1.15358	0.987	1.20016	1.03767	1.18227	1.03547	1.19013	0.980821	0.932203	1.01542	0.947808	0.985347	0.963012	0.880253	1.00652	0.978826
	41	1.25133	1.30314	1.04831	1.06865	1.13862	0.997328	1.22972	1.04017	1.19582	1.02009	1.20048	0.980675	0.929848	1.01313	0.949041	0.985194	0.964749	0.881821	1.00647	0.978233
	41.05	1.18526	1.1949	1.06533	1.07354	1.14751	1.01372	1.09332	1.03363	1.18631	1.05351	1.19644	0.980535	0.926586	1.01159	0.950594	0.985075	0.966947	0.883484	1.00643	0.978064
	41.1	1.1602	1.23308	1.06786	1.04582	1.16025	0.984081	1.14062	1.03992	1.20411	1.02181	1.16623	0.980387	0.922294	1.01075	0.952407	0.984997	0.969735	0.885185	1.00641	0.978294
	41.15	1.15299	1.30393	1.08834	1.08536	1.14924	0.937605	1.2312	1.04461	1.16731	1.03541	1.1888	0.980247	0.916886	1.01048	0.954441	0.98496	0.972951	0.886852	1.0064	0.978875
	41.2	1.11755	1.27431	1.0582	1.02437	1.17378	0.972182	1.08466	1.03491	1.2033	0.983522	1.19867	0.980117	0.910426	1.0106	0.956543	0.98496	0.976116	0.88845	1.00641	0.979715
	41.25	1.14388	1.22869	1.05843	1.06756	1.18514	1.00451	1.08382	1.04456	1.19642	0.999425	1.16988	0.979985	0.90312	1.011	0.958528	0.984984	0.978826	0.889968	1.00641	0.980758
	41.3	1.22386	1.31542	1.05544	1.05355	1.1764	0.919868	1.1081	1.04923	1.23039	1.02385	1.17031	0.979853	0.895193	1.01149	0.960259	0.985013	0.980757	0.891406	1.00642	0.981945
	41.35	1.24171	1.30956	1.08765	1.07281	1.17428	0.982959	1.07031	1.03016	1.15619	1.01072	1.15825	0.979715	0.886818	1.01207	0.961777	0.98502	0.981881	0.892731	1.00643	0.983258
	41.4	1.16932	1.25584	1.02093	1.02649	1.16796	0.990368	1.11021	1.04334	1.20795	1.00319	1.18722	0.979575	0.878197	1.01278	0.96321	0.98498	0.982374	0.893896	1.00644	0.984673
	41.45	1.19159	1.21326	1.0865	1.06026	1.16445	0.971284	1.11887	1.03281	1.16043	0.993095	1.19361	0.979445	0.869558	1.01361	0.96465	0.984883	0.982559	0.894876	1.00644	0.986109
	41.5	1.11692	1.31857	1.10168	1.03218	1.18816	0.958037	1.11401	1.03313	1.19885	1.01742	1.17275	0.97931	0.861182	1.01455	0.966148	0.984723	0.982705	0.895565	1.00643	0.987491
	41.55	1.20703	1.28456	1.07706	1.07493	1.16707	0.994409	1.08065	1.05589	1.16266	1.03113	1.18331	0.979149	0.853501	1.01554	0.967614	0.98452	0.982934	0.895889	1.00642	0.988766
	41.6	1.2021	1.19445	1.05107	1.05414	1.1805	0.94479	1.10937	1.05329	1.22008	1.00492	1.18361	0.978963	0.846991	1.01662	0.968933	0.98429	0.983243	0.895943	1.00641	0.989907
	41.65	1.16096	1.24176	1.07936	1.0688	1.17112	1.02382	1.10726	1.03708	1.2215	1.00481	1.18224	0.978766	0.841983	1.0178	0.969987	0.984026	0.983684	0.895813	1.00638	0.990915
	41.7	1.26588	1.23928	1.0536	1.05975	1.15511	1.0099	1.1138	1.04037	1.16751	1.00413	1.18108	0.97857	0.838689	1.01913	0.970655	0.983721	0.984127	0.895526	1.00635	0.991742
	41.75	1.23576	1.29402	1.0559	1.08441	1.14593	1.00698	1.11993	1.04329	1.21947	1.00795	1.17885	0.978356	0.837027	1.02058	0.970914	0.983355	0.984556	0.895084	1.00632	0.992353
	41.8	1.18096	1.30596	1.07453	1.06362	1.14751	0.974651	1.10282	1.04349	1.21179	1.03285	1.20726	0.978112	0.836957	1.02212	0.970744	0.982944	0.984912	0.89448	1.00628	0.992762
	41.85	1.20602	1.23534	1.08604	1.08317	1.18435	0.973304	1.09058	1.04441	1.22534	1.00481	1.21176	0.977837	0.838504	1.0238	0.970162	0.982497	0.985207	0.89374	1.00625	0.993042
	41.9	1.22551	1.26913	1.08167	1.03094	1.1848	0.992164	1.08593	1.02226	1.18308	1.02563	1.20842	0.977533	0.841479	1.02565	0.969198	0.982017	0.985399	0.892907	1.00622	0.993251
	41.95	1.23424	1.2127	1.03773	1.08054	1.15981	0.958037	1.11127	1.04112	1.25668	1.03997	1.17838	0.977216	0.845646	1.02776	0.967935	0.981513	0.985411	0.892017	1.00619	0.993376
	42	1.24044	1.29852	0.997009	1.07237	1.16682	0.911112	1.10684	1.04162	1.21037	1.0181	1.19382	0.976897	0.850706	1.03012	0.966466	0.980989	0.985317	0.89115	1.00617	0.993359
	42.05	1.22564	1.28748	1.07821	1.06464	1.19561	0.944341	1.08361	1.02066	1.19157	0.992781	1.18314	0.976586	0.856584	1.03272	0.964882	0.980444	0.985082	0.890369	1.00615	0.993158
	42.1	1.19805	1.23016	1.02116	1.02576	1.23621	0.905274	1.11169	1.03176	1.19844	1.02516	1.18464	0.976297	0.86315	1.03553	0.963203	0.979868	0.984517	0.889681	1.00614	0.992746
	42.15	1.1559	1.25629	1.05659	1.08755	1.20924	0.994858	1.13872	1.03343	1.20532	1.00874	1.19537	0.976034	0.870339	1.03848	0.96144	0.979283	0.983482	0.889116	1.00613	0.992153
	42.2	1.27993	1.24592	1.02093	1.0704	1.19457	1.03729	1.13133	1.04112	1.17721	1.05085	1.16988	0.97579	0.877872	1.04162	0.95956	0.97871	0.982019	0.888651	1.00612	0.991468
	42.25	1.12439	1.28388	1.07638	1.08062	1.1846	1.02944	1.11697	1.03361	1.2314	1.01256	1.16722	0.97556	0.885513	1.04499	0.957489	0.978177	0.980288	0.888285	1.00612	0.99075
	42.3	1.20703	1.26158	1.0697	1.09564	1.20638	0.996206	1.15709	1.02839	1.2306	1.00565	1.19747	0.975324	0.89306	1.04856	0.955154	0.977706	0.978351	0.887996	1.00612	0.990013
	42.35	1.16337	1.2894	1.10076	1.05326	1.20603	1.04156	1.11254	1.03698	1.19096	0.987184	1.21386	0.975074	0.900321	1.05218	0.952498	0.97732	0.976377	0.887727	1.00614	0.989293
	42.4	1.19703	1.23579	1.08926	1.05771	1.1924	0.997777	1.11613	1.0368	1.18308	1.00398	1.18357	0.97482	0.907197	1.05572	0.9496	0.977034	0.97454	0.887426	1.00616	0.988586
	42.45	1.19184	1.23016	1.04877	1.02984	1.20406	0.959159	1.12943	1.02964	1.17782	1.00079	1.18168	0.974561	0.91357	1.05908	0.946561	0.976835	0.972914	0.887124	1.00619	0.987848
	42.5	1.26905	1.25426	1.09317	1.04626	1.18504	0.994409	1.13175	1.03827	1.19561	1.00554	1.19524	0.974301	0.919299	1.0622	0.943531	0.976725	0.971375	0.886865	1.00622	0.987148
	42.55	1.17223	1.27769	1.07223	1.07865	1.18667	1.02427	1.09501	1.04688	1.16872	1.01962	1.20584	0.974058	0.924347	1.06509	0.94064	0.976724	0.969848	0.886671	1.00627	0.986555
	42.6	1.22159	1.28129	1.10007	1.05465	1.21186	1.03033	1.11085	1.03418	1.18813	0.989851	1.20503	0.973839	0.928554	1.06768	0.937975	0.976854	0.968208	0.886609	1.00631	0.986147
	42.65	1.24487	1.24728	1.06303	1.09842	1.2412	0.973529	1.13006	1.02767	1.22109	1.00816	1.17018	0.973663	0.931828	1.06982	0.93574	0.977095	0.966614	0.886705	1.00637	0.985979
	42.7	1.18488	1.2582	1.09892	1.06544	1.2088	0.994185	1.06798	1.03066	1.17216	1.00283	1.21018	0.973543	0.934153	1.07152	0.934034	0.977425	0.965123	0.886952	1.00644	0.986072
	42.75	1.19248	1.24333	1.0467	1.07281	1.197	1.00496	1.1383	1.03668	1.2401	1.01146	1.2046	0.973473	0.935462	1.0727	0.932959	0.977822	0.96387	0.887313	1.00651	0.986436
	42.8	1.22462	1.25606	1.05498	1.05333	1.2131	0.941422	1.08466	1.04044	1.2215	1.03855	1.18941	0.973443	0.935823	1.07335	0.932548	0.978237	0.962822	0.88783	1.00657	0.987038
	42.85	1.22867	1.27397	1.0582	1.04932	1.17206	0.943667	1.1535	1.04044	1.19986	1.02317	1.20447	0.973444	0.935466	1.0735	0.932846	0.978656	0.962097	0.888574	1.00662	0.9878
	42.9	1.2226	1.22137	1.05567	1.12307	1.21448	0.910663	1.14695	1.04164	1.19137	1.02051	1.19464	0.973467	0.934579	1.07316	0.933885	0.979048	0.961746	0.889593	1.00663	0.988644
	42.95	1.22424	1.26012	1.08949	1.04465	1.21818	0.928175	1.08382	1.04531	1.14021	0.97782	1.22446	0.973496	0.933261	1.07237	0.935652	0.979395	0.961743	0.890995	1.00663	0.989505
	43	1.22715	1.24998	1.03106	1.05742	1.19541	0.945688	1.15962	1.03161	1.20269	1.01256	1.22146	0.97353	0.931697	1.07122	0.938128	0.979688	0.96197	0.892767	1.0066	0.990348
	43.05	1.18931	1.29041	1.05935	1.04976	1.21127	0.907744	1.17398	1.02191	1.21624	1.01303	1.19945	0.973575	0.929844	1.06996	0.941322	0.979906	0.962287	0.894826	1.00656	0.991206
	43.1	1.16046	1.29233	1.0398	1.04903	1.1889	0.944565	1.1214	1.06497	1.22433	1.00534	1.21305	0.973641	0.927799	1.06868	0.945172	0.980036	0.962376	0.897018	1.00652	0.992076
	43.15	1.2631	1.20144	1.01725	1.05311	1.21285	0.948158	1.08445	1.03857	1.21321	1.04321	1.19464	0.97373	0.925675	1.06736	0.949467	0.980099	0.961922	0.899168	1.00647	0.992934
	43.2	1.28322	1.3429	1.05521	1.07347	1.20766	0.982285	1.17651	1.04479	1.22877	1.00612	1.16692	0.973851	0.923556	1.06603	0.954148	0.980097	0.961041	0.901109	1.00641	0.993728
	43.25	1.24019	1.22114	1.06556	1.10345	1.23596	0.929971	1.13196	1.05132	1.19865	0.981115	1.19391	0.974009	0.921557	1.06471	0.959158	0.980032	0.959759	0.902681	1.00636	0.994403
	43.3	1.25892	1.31384	1.07683	1.06216	1.22761	0.940524	1.12985	1.04783	1.18328	1.02511	1.21876	0.974212	0.919859	1.06341	0.964411	0.979912	0.95829	0.903763	1.00629	0.994888
	43.35	1.23589	1.29098	1.10835	1.06982	1.21295	0.934911	1.11993	1.02997	1.16953	1.01637	1.19593	0.974472	0.918315	1.06205	0.969722	0.979738	0.956735	0.904323	1.00622	0.995165
	43.4	1.16565	1.23691	1.0743	1.08631	1.17887	0.969263	1.17187	1.03249	1.20795	0.985928	1.1764	0.974786	0.916816	1.06071	0.974938	0.979526	0.955127	0.904458	1.00615	0.995264
	43.45	1.25588	1.28332	1.07361	1.09054	1.21275	0.983408	1.08424	1.02932	1.21078	1.02495	1.19631	0.97515	0.915295	1.0595	0.979914	0.979298	0.953553	0.904157	1.00609	0.995256
	43.5	1.22893	1.28737	1.0023	1.06734	1.17694	1.05817	1.13851	1.04778	1.19036	1.02082	1.20056	0.975566	0.913746	1.05847	0.984511	0.979054	0.951919	0.903453	1.00602	0.995181
	43.55	1.18969	1.27014	1.11847	1.04407	1.24169	1.01013	1.11423	1.03318	1.20694	0.996495	1.17014	0.976027	0.912082	1.05765	0.98859	0.978802	0.950304	0.902385	1.00596	0.995021
	43.6	1.2531	1.27881	1.06073	1.04545	1.21112	0.960731	1.11718	1.0369	1.1663	1.04588	1.19352	0.976526	0.910216	1.05696	0.992225	0.978551	0.948843	0.900929	1.00591	0.994735
	43.65	1.29816	1.19682	1.02622	1.0677	1.19522	0.971508	1.19256	1.02677	1.20492	0.992572	1.20661	0.977049	0.908198	1.05647	0.995342	0.978309	0.947896	0.899063	1.00585	0.994287
	43.7	1.16792	1.23714	1.04279	1.00839	1.22707	0.892476	1.13724	1.02725	1.22877	0.991002	1.19867	0.977583	0.906138	1.05622	0.997927	0.978105	0.947732	0.896797	1.00581	0.993647
	43.75	1.17602	1.24221	1.04095	1.06858	1.1847	1.01215	1.10472	1.04948	1.19096	1.02673	1.17928	0.978119	0.904137	1.05629	1.00004	0.977924	0.94826	0.894184	1.00576	0.992812
	43.8	1.29196	1.26868	1.05751	1.07223	1.21097	0.970161	1.1214	1.0498	1.20997	1.00094	1.21725	0.978648	0.902365	1.05668	1.00176	0.977749	0.949444	0.89131	1.00572	0.991853
	43.85	1.22197	1.27239	1.05981	1.03728	1.20193	1.05054	1.09797	1.05579	1.18308	1.00157	1.20391	0.979147	0.900887	1.05741	1.00311	0.977598	0.951346	0.888337	1.00568	0.990771
	43.9	1.11755	1.24514	1.00874	1.06406	1.23078	0.966569	1.19552	1.03588	1.194	1.00586	1.21211	0.979603	0.899639	1.05835	1.00425	0.977478	0.954041	0.885307	1.00565	0.989568
	43.95	1.24222	1.28129	1.09294	1.0785	1.18208	0.966793	1.17292	1.027	1.22089	1.00471	1.1946	0.980003	0.898535	1.05941	1.00532	0.977392	0.957639	0.882367	1.00563	0.988218
	44	1.26854	1.25888	1.05406	1.09353	1.20416	0.995532	1.20016	1.03575	1.15679	1.00502	1.16872	0.98034	0.897564	1.06051	1.00639	0.977342	0.961908	0.879624	1.00562	0.986738
	44.05	1.28639	1.2502	1.04095	1.05465	1.205	0.945688	1.16638	1.03905	1.18672	1.02066	1.18202	0.980616	0.896757	1.06156	1.00752	0.977324	0.966792	0.877112	1.00563	0.985196
	44.1	1.28677	1.24806	1.07384	1.10163	1.19616	0.942096	1.17335	1.03004	1.18935	1.0112	1.17486	0.980823	0.896133	1.06241	1.00877	0.977321	0.972135	0.874814	1.00565	0.983701
	44.15	1.14894	1.30021	1.03106	1.0982	1.21191	0.94479	1.17651	1.0388	1.22291	1.01282	1.18747	0.980956	0.895689	1.06301	1.01009	0.977343	0.977682	0.872673	1.00568	0.982342
	44.2	1.11717	1.22452	1.12123	1.05268	1.20855	0.962303	1.15413	1.05387	1.19541	1.01423	1.16778	0.981008	0.895493	1.06343	1.01147	0.9774	0.98312	0.870701	1.00572	0.981183
	44.25	1.25234	1.23061	1.0352	1.05559	1.18662	1.00541	1.19869	1.0504	1.26173	1.02187	1.17413	0.980966	0.89563	1.06366	1.0128	0.977508	0.988309	0.868899	1.00577	0.980253
	44.3	1.25209	1.27521	1.09455	1.08988	1.19843	0.943892	1.19847	1.03388	1.23545	1.00602	1.18606	0.980831	0.896238	1.06366	1.01398	0.977647	0.993222	0.867319	1.00581	0.979578
	44.35	1.31689	1.23759	1.06349	1.08011	1.18559	0.898089	1.09438	1.0236	1.20936	1.01015	1.19159	0.980621	0.897329	1.06335	1.01492	0.977793	0.997841	0.866024	1.00585	0.979159
	44.4	1.25614	1.24277	1.07315	1.03101	1.19141	0.972855	1.04455	1.05314	1.15699	1.01109	1.18782	0.980359	0.898719	1.06265	1.01549	0.977944	1.00209	0.865031	1.0059	0.979018
	44.45	1.20146	1.22768	1.03589	1.03021	1.18233	0.936258	1.03716	1.0375	1.20229	1.00811	1.18335	0.98004	0.900076	1.06152	1.01564	0.978111	1.00596	0.864393	1.00595	0.979187
	44.5	1.23766	1.26958	1.07108	1.04115	1.16751	0.965446	1.02301	1.04336	1.21523	1.01533	1.14761	0.979656	0.90134	1.06004	1.01531	0.978318	1.00953	0.864151	1.00599	0.979642
	44.55	1.23045	1.24536	1.09455	1.08295	1.19245	1.04987	1.0682	1.04279	1.1479	1.00471	1.18224	0.979224	0.902452	1.0582	1.01457	0.97858	1.01267	0.864212	1.00602	0.980337
	44.6	1.27892	1.32578	1.07729	1.09353	1.21236	1.00249	1.06123	1.04289	1.21968	1.01052	1.2009	0.978767	0.903303	1.0559	1.01354	0.978912	1.01524	0.864555	1.00606	0.981221
	44.65	1.22526	1.30641	1.07476	1.06989	1.19379	1.04291	1.03357	1.03244	1.20107	1.01821	1.20249	0.9783	0.903771	1.05307	1.01232	0.979335	1.01705	0.865165	1.00608	0.982256
	44.7	1.1845	1.18488	1.07522	1.04217	1.20504	0.989245	1.038	1.04299	1.1572	0.998378	1.17649	0.977837	0.903694	1.04976	1.01101	0.979856	1.01802	0.865939	1.0061	0.983375
	44.75	1.21235	1.2511	1.08374	1.05311	1.2252	0.952199	1.11697	1.05167	1.14385	1.01193	1.17915	0.977387	0.903049	1.04605	1.00954	0.980475	1.01813	0.866824	1.00611	0.984561
	44.8	1.22361	1.24795	1.0398	1.08302	1.20342	0.969487	1.07706	1.03625	1.17196	0.98258	1.18048	0.976964	0.901912	1.04205	1.00781	0.981208	1.01733	0.867765	1.00611	0.985805
	44.85	1.2812	1.2885	1.03405	1.07412	1.17127	0.917623	1.05975	1.03792	1.18348	1.01941	1.18674	0.976576	0.900498	1.03793	1.00583	0.982048	1.01543	0.868699	1.00609	0.987021
	44.9	1.26335	1.22925	1.06786	1.1106	1.18075	0.9403	1.08488	1.05636	1.21139	0.998692	1.19026	0.976244	0.898825	1.03389	1.00363	0.982958	1.01262	0.86958	1.00607	0.988161
	44.95	1.32385	1.2591	1.0812	1.04917	1.19082	0.945913	1.09015	1.03039	1.18975	1.00549	1.19039	0.97597	0.896925	1.03013	1.00136	0.983917	1.00904	0.870336	1.00605	0.989231
	45	1.30044	1.26597	1.05452	1.07245	1.21191	0.918072	1.04856	1.04366	1.16367	1.01397	1.1876	0.975751	0.89487	1.0268	0.99918	0.984922	1.00466	0.870925	1.00602	0.990215
	45.05	1.23665	1.2493	1.07131	1.06486	1.16741	0.985429	1.05004	1.04077	1.19036	1.00984	1.18198	0.975592	0.892889	1.02392	0.997232	0.985962	0.999449	0.871356	1.00599	0.991052
	45.1	1.31157	1.25831	1.06372	1.04137	1.18751	0.998002	1.06271	1.04968	1.17216	1.02004	1.19833	0.975494	0.890992	1.02144	0.995718	0.987011	0.993488	0.871615	1.00597	0.991624
	45.15	1.25563	1.35326	1.09639	1.05501	1.21206	0.988123	1.05532	1.04319	1.22251	0.987916	1.19515	0.975466	0.889185	1.01944	0.994719	0.988046	0.98699	0.871681	1.00594	0.991869
	45.2	1.23196	1.3019	1.04394	1.04786	1.16109	1.00025	1.04729	1.04768	1.20896	0.979337	1.18958	0.975497	0.8877	1.01787	0.994181	0.989035	0.980427	0.871563	1.00591	0.991849
	45.25	1.22715	1.27588	1.06119	1.07697	1.17531	0.994858	1.08234	1.0522	1.19117	1.00042	1.18498	0.975588	0.88657	1.01674	0.994068	0.989952	0.974223	0.871349	1.00588	0.991606
	45.3	1.25626	1.31125	1.08604	1.07091	1.17052	1.02248	1.11993	1.0476	1.19117	1.01658	1.18867	0.975739	0.885688	1.01601	0.994223	0.990741	0.968444	0.871098	1.00585	0.991224
	45.35	1.31145	1.26181	1.0628	1.02517	1.16637	0.999573	1.12056	1.03747	1.22089	0.999738	1.16117	0.975943	0.884874	1.01573	0.994382	0.991361	0.963057	0.870892	1.00582	0.990781
	45.4	1.24753	1.31891	1.06418	1.09003	1.17788	0.98947	1.11718	1.04903	1.17115	0.991264	1.18198	0.976183	0.884108	1.01608	0.994377	0.991798	0.958159	0.870812	1.00579	0.990302
	45.45	1.31296	1.28726	1.05797	1.06632	1.17136	1.00945	1.11993	1.05896	1.1758	1.00152	1.1828	0.976446	0.883262	1.01712	0.994124	0.99205	0.954049	0.870963	1.00575	0.98985
	45.5	1.26183	1.28985	1.06303	1.10403	1.16065	1.04964	1.04349	1.05512	1.22898	1.02548	1.18662	0.976717	0.882138	1.01891	0.993662	0.992113	0.950871	0.87143	1.0057	0.989418
	45.55	1.21842	1.27802	1.06878	1.06551	1.16109	0.975774	1.1233	1.03196	1.14951	1.0135	1.18344	0.976974	0.88068	1.02143	0.993024	0.992008	0.948634	0.872192	1.00565	0.988959
	45.6	1.25247	1.2484	1.10421	1.04968	1.17936	0.944341	1.07791	1.05549	1.20209	0.982057	1.19842	0.977209	0.878949	1.02452	0.992271	0.991745	0.947354	0.873231	1.0056	0.988388
	45.65	1.32916	1.30742	1.05774	1.06289	1.19971	0.989245	1.09712	1.04314	1.18065	1.04232	1.18932	0.977418	0.876848	1.028	0.991384	0.991345	0.946909	0.874565	1.00555	0.98766
	45.7	1.28132	1.28388	1.06694	1.01934	1.18603	0.993511	1.06313	1.05022	1.19865	0.998117	1.19168	0.977582	0.874518	1.03161	0.990344	0.990827	0.947063	0.876126	1.00549	0.986808
	45.75	1.28208	1.20729	1.05705	1.08492	1.17531	0.967018	1.09121	1.03291	1.1764	1.03045	1.1661	0.977694	0.872323	1.03516	0.989114	0.990219	0.94763	0.877847	1.00544	0.985853
	45.8	1.32436	1.25291	1.06763	1.08142	1.19576	0.990368	1.04328	1.03972	1.15477	0.992101	1.18932	0.977766	0.870424	1.03853	0.987599	0.989532	0.948485	0.879546	1.00539	0.984867
	45.85	1.28006	1.23275	1.05521	1.06077	1.17729	1.01102	1.08234	1.0362	1.12949	0.969136	1.21863	0.977825	0.868871	1.0416	0.98587	0.988765	0.949499	0.881089	1.00535	0.983953
	45.9	1.24525	1.20887	1.09731	1.08901	1.18391	0.991266	1.07559	1.05781	1.21199	1.01517	1.17417	0.977882	0.867564	1.0442	0.984168	0.987928	0.950643	0.88242	1.00534	0.983197
	45.95	1.27765	1.28692	1.08903	1.03728	1.1924	1.01327	1.14336	1.05422	1.16609	1.00534	1.1988	0.977949	0.866449	1.04617	0.98265	0.987048	0.951816	0.88343	1.00534	0.982697
	46	1.24222	1.26361	1.0329	1.0572	1.19497	0.959608	1.10641	1.03383	1.18085	0.982789	1.19885	0.978014	0.865445	1.04746	0.981427	0.986156	0.953023	0.884038	1.00537	0.982481
	46.05	1.25728	1.23691	1.06694	1.0874	1.19062	0.92593	1.14104	1.04379	1.15861	1.02197	1.18683	0.978062	0.864409	1.04797	0.980425	0.985287	0.954369	0.884171	1.00541	0.982568
	46.1	1.1921	1.27814	1.05958	1.06238	1.18835	0.981836	1.0304	1.03513	1.19056	0.986608	1.1658	0.978089	0.863181	1.04772	0.979551	0.98448	0.955952	0.883835	1.00546	0.983023
	46.15	1.31043	1.25944	1.10076	1.07376	1.19956	0.974876	0.995561	1.04077	1.17297	1.0227	1.18799	0.978108	0.86177	1.04667	0.978715	0.983752	0.957698	0.883149	1.00552	0.983831
	46.2	1.26854	1.27577	1.07384	1.07682	1.21868	1.0227	1.08593	1.02909	1.1667	1.00272	1.18855	0.978121	0.860206	1.04485	0.977863	0.983127	0.959604	0.882198	1.00559	0.984979
	46.25	1.28904	1.30866	1.04854	1.06457	1.21808	1.00092	1.11718	1.04913	1.21846	0.985823	1.20717	0.978126	0.85863	1.04237	0.976966	0.982638	0.96174	0.880975	1.00567	0.986398
	46.3	1.28095	1.26789	1.02899	1.06945	1.1643	0.979142	1.06313	1.04264	1.1944	1.01632	1.16851	0.978108	0.857071	1.03961	0.976014	0.982298	0.963923	0.879534	1.00574	0.987972
	46.35	1.34119	1.30021	1.07545	1.0224	1.15289	0.975325	1.09776	1.03835	1.18712	0.99503	1.161	0.978062	0.855685	1.03688	0.97509	0.982098	0.966179	0.877913	1.0058	0.989579
	46.4	1.2612	1.26789	1.0375	1.02692	1.14958	0.980489	1.05236	1.04434	1.18591	0.996129	1.15748	0.97799	0.854605	1.03451	0.974189	0.982043	0.968456	0.876199	1.00585	0.991107
	46.45	1.26677	1.26665	1.10904	1.0413	1.17225	1.07299	1.07939	1.03633	1.25547	0.981638	1.18082	0.977898	0.853813	1.03267	0.973303	0.982129	0.970835	0.874493	1.00588	0.992524
	46.5	1.29031	1.24615	1.0253	1.05041	1.17996	0.901457	1.00675	1.03837	1.16144	0.983365	1.17078	0.97778	0.853351	1.03133	0.972503	0.982363	0.97352	0.872878	1.00591	0.993758
	46.55	1.24323	1.31091	1.08535	1.07106	1.14163	0.931319	1.05447	1.0384	1.14102	0.973739	1.17348	0.977631	0.853275	1.03052	0.971877	0.982742	0.976481	0.871512	1.00591	0.994758
	46.6	1.21627	1.31857	1.06188	1.05851	1.19344	1.03729	1.07242	1.03493	1.16003	0.995449	1.17237	0.97745	0.853654	1.03024	0.971584	0.983258	0.979665	0.87052	1.0059	0.995454
	46.65	1.22715	1.26721	1.01518	1.06187	1.19724	0.972406	1.13006	1.03832	1.20148	1.01826	1.17623	0.977241	0.854483	1.03048	0.971636	0.983907	0.982697	0.869968	1.00587	0.995871
	46.7	1.24829	1.29728	1.09846	1.08244	1.1445	0.925706	1.06418	1.0479	1.1481	1.01428	1.18134	0.977005	0.856006	1.03107	0.972	0.984674	0.985507	0.869891	1.00582	0.996033
	46.75	1.27664	1.26226	1.10559	1.07602	1.14776	0.926828	1.08044	1.04513	1.17277	0.992781	1.1719	0.976736	0.858114	1.03179	0.972632	0.985509	0.988007	0.870269	1.00576	0.995978
	46.8	1.24184	1.243	1.09846	1.065	1.12469	0.970835	1.08804	1.03877	1.19703	0.987079	1.16936	0.976429	0.860624	1.0324	0.973412	0.986396	0.990098	0.871045	1.00569	0.995735
	46.85	1.3603	1.2796	1.0237	1.03896	1.16356	1.03146	1.04286	1.04611	1.22008	1.01637	1.19717	0.976077	0.863449	1.03285	0.974271	0.987322	0.991794	0.872121	1.00561	0.995358
	46.9	1.30069	1.30731	1.07614	1.03458	1.16865	0.994634	1.04645	1.0394	1.14648	0.991578	1.18803	0.975683	0.866631	1.03299	0.975228	0.988262	0.993164	0.87342	1.00553	0.994893
	46.95	1.30195	1.29131	1.11594	1.08529	1.16973	0.999124	1.0589	1.04099	1.15234	0.986294	1.1728	0.975265	0.869997	1.03279	0.97618	0.989178	0.994218	0.874835	1.00545	0.994399
	47	1.25601	1.26304	1.09639	1.0626	1.17759	0.982959	1.10578	1.04843	1.24253	1.01695	1.18559	0.974835	0.87338	1.03218	0.977081	0.990028	0.994904	0.876217	1.00538	0.993941
	47.05	1.32461	1.31238	1.13227	1.06734	1.1608	0.99194	1.06904	1.04411	1.15659	0.996495	1.15885	0.974405	0.876878	1.03107	0.977949	0.990787	0.995278	0.87748	1.00531	0.993551
	47.1	1.30082	1.28827	1.03681	1.04954	1.15423	0.894497	1.03821	1.03458	1.20471	1.01841	1.19138	0.973985	0.880584	1.0295	0.978869	0.991454	0.995471	0.878602	1.00525	0.993274
	47.15	1.26373	1.30584	1.09363	1.06231	1.16805	0.99643	1.11021	1.03902	1.19844	1.00942	1.20477	0.973587	0.884585	1.02754	0.97988	0.992017	0.995281	0.879624	1.00521	0.993096
	47.2	1.28272	1.29762	1.09087	1.06479	1.15788	1.03146	1.12162	1.03169	1.22473	1.0067	1.15357	0.97323	0.888822	1.02528	0.98102	0.99247	0.994622	0.880545	1.00517	0.993019
	47.25	1.27854	1.31395	1.09248	1.04903	1.17591	0.995307	1.06777	1.06095	1.19561	0.995815	1.19486	0.972917	0.893189	1.0228	0.982305	0.992828	0.993545	0.881371	1.00514	0.993057
	47.3	1.30448	1.25268	1.03359	1.08711	1.17107	1.00137	1.08319	1.04486	1.16306	0.99864	1.17996	0.972659	0.897537	1.02009	0.983751	0.993092	0.992153	0.882121	1.00512	0.993142
	47.35	1.27487	1.32612	1.07661	1.08215	1.17235	0.93536	1.08509	1.04411	1.14729	0.991316	1.18507	0.972453	0.901765	1.0172	0.985383	0.993231	0.990525	0.882776	1.0051	0.993212
	47.4	1.27512	1.29345	1.10375	1.02889	1.15768	0.995083	1.10451	1.03925	1.17984	0.986922	1.17142	0.972294	0.905836	1.01407	0.987288	0.99322	0.988655	0.883276	1.00509	0.993239
	47.45	1.33106	1.29942	1.12744	1.05931	1.16188	0.953097	1.04455	1.05706	1.17661	1.00518	1.17979	0.972196	0.909728	1.01076	0.989459	0.993072	0.986561	0.883558	1.00508	0.993185
	47.5	1.29714	1.29177	1.08397	1.0375	1.18806	1.00294	1.02597	1.03358	1.16913	1.00889	1.16919	0.972147	0.913365	1.00731	0.991771	0.992793	0.984392	0.883677	1.00508	0.992972
	47.55	1.32183	1.27566	1.08995	1.03626	1.16035	0.967018	1.03927	1.03735	1.18813	1.00738	1.19807	0.972149	0.916605	1.00375	0.994122	0.992379	0.982384	0.883628	1.00507	0.992555
	47.6	1.29879	1.31147	1.09524	1.06894	1.15383	0.990593	1.09987	1.03161	1.18085	0.9853	1.18859	0.972207	0.919335	1.00007	0.99649	0.991851	0.980565	0.88348	1.00508	0.991936
	47.65	1.29512	1.27983	1.05981	1.09068	1.19082	0.927502	1.10219	1.02073	1.15558	0.978238	1.1825	0.972312	0.921462	0.99633	0.998834	0.991232	0.979206	0.88327	1.0051	0.991115
	47.7	1.32701	1.32431	1.0934	1.0483	1.15665	0.977346	1.02491	1.02495	1.21907	0.987602	1.1982	0.972439	0.922832	0.992518	1.00108	0.990525	0.978483	0.883129	1.00513	0.990099
	47.75	1.35726	1.28681	1.07753	1.07733	1.15813	1.00541	1.10599	1.03341	1.14506	0.993618	1.16756	0.972574	0.923349	0.988685	1.00313	0.98974	0.978593	0.883162	1.00517	0.988927
	47.8	1.30259	1.27791	1.0842	1.11731	1.16455	0.963425	1.13661	1.04668	1.20128	1.00513	1.20361	0.972697	0.923024	0.984822	1.0048	0.988933	0.97964	0.883366	1.00523	0.987577
	47.85	1.32233	1.25088	1.04992	1.06843	1.16237	1.00923	1.05616	1.04154	1.23808	1.0181	1.19438	0.972784	0.922063	0.981042	1.00597	0.988149	0.981649	0.883728	1.0053	0.986029
	47.9	1.27803	1.27048	1.11456	1.07821	1.16134	0.915153	1.1138	1.04144	1.15153	1.01151	1.19361	0.97282	0.920684	0.97746	1.00663	0.987434	0.98451	0.884179	1.00537	0.984319
	47.95	1.32954	1.2903	1.05866	1.05683	1.14623	0.934911	1.10198	1.05931	1.14688	1.02134	1.18181	0.97281	0.919163	0.974176	1.00678	0.986801	0.98807	0.884713	1.00546	0.982487
	48	1.30854	1.25944	1.09156	1.06639	1.19601	0.976448	1.12774	1.05536	1.23363	0.996704	1.17687	0.972756	0.917425	0.971305	1.00636	0.986238	0.992126	0.885255	1.00554	0.980636
	48.05	1.32296	1.27543	1.09018	1.06172	1.18065	0.989919	1.04349	1.0616	1.16953	0.983155	1.18752	0.97267	0.915388	0.968789	1.00547	0.985676	0.996501	0.885797	1.00561	0.978836
	48.1	1.27715	1.23849	1.05935	1.11716	1.18149	1.02719	1.10979	1.04651	1.17014	1.00324	1.15714	0.972567	0.913192	0.966609	1.00427	0.985077	1.00108	0.886305	1.00567	0.977178
	48.15	1.33246	1.28343	1.0865	1.0712	1.16568	0.9989	1.09058	1.05025	1.15659	0.980278	1.174	0.972477	0.910992	0.964746	1.00283	0.9844	1.00577	0.88673	1.00572	0.975739
	48.2	1.31499	1.30179	1.08075	1.08441	1.12385	0.961629	1.09797	1.05022	1.18935	0.994769	1.18164	0.972431	0.908911	0.963233	1.00125	0.98363	1.01035	0.887046	1.00575	0.974577
	48.25	1.3074	1.31226	1.09179	1.05399	1.1405	1.07187	1.02787	1.03491	1.21058	1.00377	1.14542	0.972467	0.907	0.962022	0.999606	0.982783	1.01467	0.887237	1.00576	0.973795
	48.3	1.33005	1.25313	1.01748	1.0607	1.11793	1.01035	1.07347	1.03615	1.12727	1.00021	1.18644	0.972599	0.90516	0.961085	0.997879	0.981873	1.01864	0.887417	1.00575	0.973483
	48.35	1.32765	1.24401	1.08351	1.06821	1.11684	0.952424	1.04391	1.04643	1.14628	0.979964	1.19395	0.97282	0.903317	0.960418	0.996164	0.980929	1.02224	0.887619	1.00572	0.973629
	48.4	1.24057	1.27025	1.08811	1.06522	1.1644	0.981163	1.08445	1.04147	1.16953	0.9638	1.16919	0.973111	0.901465	0.960082	0.994637	0.979981	1.02528	0.887872	1.00567	0.974203
	48.45	1.28424	1.31891	1.04417	1.04421	1.13946	1.06648	1.08741	1.05791	1.15457	1.00084	1.18683	0.973458	0.899474	0.960021	0.993359	0.97905	1.0278	0.888118	1.00561	0.975084
	48.5	1.2569	1.24198	1.11433	1.09747	1.14287	0.987	1.11211	1.04294	1.18288	0.968665	1.16902	0.97386	0.897057	0.960227	0.9924	0.97815	1.02983	0.888266	1.00553	0.976275
	48.55	1.31752	1.29582	1.06901	1.08521	1.1889	1.0117	1.07939	1.04943	1.194	1.00727	1.16082	0.974293	0.894082	0.960668	0.991771	0.977305	1.03144	0.88826	1.00543	0.97775
	48.6	1.24386	1.26417	1.049	1.06537	1.14183	0.987898	1.1157	1.05374	1.17924	0.994664	1.18602	0.974734	0.890764	0.96146	0.991333	0.976553	1.03261	0.888022	1.00531	0.979383
	48.65	1.24374	1.29773	1.04578	1.05173	1.15413	1.0126	1.04349	1.05626	1.15052	0.948316	1.19198	0.975146	0.887244	0.962635	0.991082	0.975906	1.03359	0.887532	1.00519	0.981053
	48.7	1.36245	1.28636	1.04256	1.04502	1.14988	1.00586	1.10367	1.04968	1.15356	1.00973	1.19344	0.97552	0.883792	0.964218	0.990888	0.975375	1.03463	0.886757	1.00506	0.98266
	48.75	1.32587	1.30415	1.11272	1.08798	1.13936	0.932666	1.06397	1.04194	1.15073	1.00617	1.19335	0.975847	0.880623	0.966133	0.990803	0.974961	1.03563	0.885781	1.00493	0.984089
	48.8	1.34878	1.26744	1.13411	1.06457	1.14346	1.01933	1.15202	1.06415	1.17742	0.98462	1.18408	0.976126	0.877838	0.968387	0.990794	0.97465	1.03663	0.884725	1.00482	0.985216
	48.85	1.30423	1.35427	1.08305	1.08514	1.15467	0.988347	1.1062	1.06382	1.19764	1.0261	1.17705	0.97634	0.875573	0.970767	0.990918	0.974445	1.03762	0.883707	1.00473	0.98597
	48.9	1.30828	1.28523	1.07868	1.09229	1.13571	1.02988	1.0872	1.05761	1.18571	0.957993	1.19387	0.976482	0.873877	0.973186	0.991232	0.97435	1.03852	0.882807	1.00466	0.986357
	48.95	1.29385	1.2814	1.0582	1.08886	1.17912	0.990143	1.0361	1.04566	1.16852	1.03139	1.18301	0.976557	0.872685	0.975555	0.991861	0.974374	1.03929	0.882121	1.00462	0.986463
	49	1.35081	1.27735	1.07591	1.07689	1.15215	0.898538	1.14189	1.04119	1.23201	1.01627	1.18576	0.976586	0.871889	0.977747	0.99291	0.974522	1.03989	0.881683	1.0046	0.986391
	49.05	1.30613	1.30359	1.04923	1.02444	1.12454	0.973304	1.12119	1.05409	1.17742	0.995815	1.19833	0.976585	0.871515	0.979729	0.994445	0.974795	1.04027	0.881514	1.00459	0.986238
	49.1	1.30157	1.24615	1.09409	1.06026	1.16884	1.04201	1.06482	1.05609	1.21017	1.00371	1.18563	0.97658	0.871513	0.981453	0.996447	0.975175	1.04044	0.88152	1.0046	0.985948
	49.15	1.21538	1.29942	1.08028	1.08536	1.19374	0.964997	1.12415	1.04474	1.1396	1.00094	1.15743	0.976579	0.871748	0.982899	0.998833	0.97562	1.04039	0.881668	1.00463	0.985531
	49.2	1.33701	1.31271	1.05406	1.05195	1.17265	1.00204	1.10092	1.05249	1.21442	0.967305	1.20575	0.976603	0.872109	0.984162	1.0015	0.976107	1.0401	0.881953	1.00466	0.98501
	49.25	1.3946	1.28501	1.07269	1.04086	1.16993	0.942545	1.15139	1.05327	1.22615	1.02223	1.18837	0.976644	0.872642	0.98538	1.00431	0.976621	1.03961	0.882385	1.00469	0.984422
	49.3	1.3012	1.29131	1.08005	1.06325	1.1806	0.914479	1.09733	1.04581	1.1663	0.986608	1.19061	0.976692	0.87339	0.986688	1.00717	0.977165	1.039	0.882958	1.00473	0.983816
	49.35	1.31056	1.32116	1.0812	1.1033	1.14158	1.00788	1.06925	1.04616	1.17924	1.0306	1.17108	0.976728	0.874497	0.988191	1.00999	0.977744	1.03831	0.883687	1.00475	0.983286
	49.4	1.39523	1.22283	1.10651	1.07369	1.14489	0.987	1.11127	1.05634	1.21098	1.02045	1.20198	0.976732	0.875919	0.989905	1.01263	0.978334	1.0375	0.884527	1.00477	0.982884
	49.45	1.3074	1.23173	1.08374	1.07865	1.16193	1.03707	1.01393	1.05489	1.19683	1.00115	1.19837	0.97669	0.877495	0.991821	1.01496	0.978918	1.03657	0.885426	1.00478	0.982702
	49.5	1.26171	1.31283	1.0812	1.04472	1.14993	0.937381	1.00928	1.05674	1.1671	0.95951	1.17911	0.976577	0.879171	0.993979	1.01696	0.979475	1.03565	0.886306	1.00479	0.982763
	49.55	1.35638	1.31463	1.07361	1.07055	1.18613	0.960507	1.03462	1.05217	1.20148	0.992781	1.18065	0.976382	0.88086	0.996325	1.0186	0.980014	1.03489	0.88712	1.00479	0.983121
	49.6	1.35891	1.27712	1.06349	1.07369	1.16721	0.940749	1.02597	1.04785	1.17438	0.999215	1.20425	0.976096	0.882638	0.998806	1.01991	0.980557	1.0342	0.887789	1.00479	0.983818
	49.65	1.29221	1.2894	1.08673	1.08558	1.15729	0.980264	1.02174	1.04756	1.20694	1.01862	1.19138	0.975722	0.884612	1.00143	1.0209	0.981098	1.03344	0.888221	1.0048	0.984799
	49.7	1.3622	1.27453	1.08719	1.099	1.14534	1.00766	1.06693	1.0518	1.22392	1.00989	1.2218	0.975261	0.886911	1.00421	1.02174	0.981634	1.03246	0.888343	1.00481	0.985999
	49.75	1.32752	1.27217	1.12169	1.05691	1.14949	0.993511	1.04244	1.03735	1.21563	1.01099	1.19022	0.974727	0.889464	1.00716	1.02246	0.982149	1.03109	0.8881	1.00483	0.987374
	49.8	1.38523	1.30596	1.09225	1.07296	1.14549	0.994634	0.998939	1.06153	1.24253	1.02438	1.19164	0.974134	0.892145	1.01012	1.02319	0.982613	1.02924	0.88748	1.00487	0.988946
	49.85	1.2855	1.27848	1.09708	1.09017	1.17556	1.02068	1.05785	1.04249	1.15315	0.996652	1.17572	0.973506	0.895035	1.01293	1.02395	0.982998	1.02682	0.886448	1.00491	0.990739
	49.9	1.29322	1.20572	1.049	1.04611	1.156	0.964323	1.04645	1.0498	1.22756	1.00492	1.18756	0.972864	0.898061	1.01544	1.02469	0.983296	1.02391	0.885057	1.00498	0.992704
	49.95	1.19108	1.24277	1.10421	1.08105	1.13151	0.950628	1.02787	1.04386	1.14729	1.01915	1.17696	0.972253	0.901174	1.01751	1.02536	0.983476	1.02069	0.883293	1.00505	0.994773
	50	1.25424	1.26124	1.07753	1.10338	1.14469	1.01102	1.02723	1.05729	1.15254	0.99571	1.18803	0.971712	0.904292	1.01913	1.02591	0.983531	1.01732	0.881161	1.00514	0.996835
	50.05	1.33638	1.33276	1.11502	1.05902	1.15437	0.957812	1.02618	1.05791	1.19036	0.989747	1.20314	0.971271	0.907134	1.02033	1.02622	0.983461	1.01381	0.87866	1.00522	0.99882
	50.1	1.38144	1.24356	1.06556	1.08762	1.14257	0.950403	0.986692	1.02967	1.19582	0.968299	1.19391	0.970949	0.909432	1.02107	1.02626	0.98328	1.0102	0.875831	1.00531	1.00071
	50.15	1.32625	1.23545	1.10421	1.07784	1.16731	0.980714	0.978669	1.06075	1.18085	1.00607	1.18674	0.970766	0.910981	1.02132	1.02603	0.98303	1.00654	0.872715	1.00539	1.00246
	50.2	1.26879	1.35022	1.07108	1.05209	1.11096	0.971733	1.02977	1.06143	1.19703	1.01088	1.20365	0.970732	0.911696	1.02105	1.0254	0.982747	1.00279	0.869436	1.00546	1.00408
	50.25	1.30524	1.32465	1.09386	1.06311	1.12524	0.930196	1.03061	1.04144	1.17034	0.998378	1.1764	0.970836	0.911494	1.02038	1.02436	0.982437	0.998792	0.866134	1.00552	1.00559
	50.3	1.33764	1.27341	1.03888	1.07493	1.15521	0.982734	1.06292	1.02959	1.19096	0.95475	1.21086	0.97107	0.910462	1.01954	1.02297	0.982097	0.994443	0.862933	1.00556	1.00698
	50.35	1.31866	1.27217	1.10168	1.04327	1.13842	1.05436	1.00464	1.06265	1.18368	0.992467	1.20653	0.971426	0.908619	1.0186	1.02129	0.981714	0.989917	0.859919	1.00559	1.00811
	50.4	1.36005	1.30168	1.08926	1.03451	1.13813	0.998451	1.0266	1.07555	1.14931	1.00816	1.18494	0.971901	0.906411	1.0176	1.01937	0.981322	0.985601	0.857191	1.00561	1.00886
	50.45	1.36536	1.28332	1.07591	1.06923	1.14321	0.973304	1.00253	1.06445	1.16367	1.01789	1.22511	0.972475	0.904081	1.01663	1.01723	0.980953	0.981815	0.854841	1.00561	1.00914
	50.5	1.24386	1.28084	1.06096	1.06997	1.13422	0.987225	1.03631	1.0476	1.18106	0.993042	1.18885	0.973113	0.901508	1.0157	1.01503	0.98062	0.978661	0.852905	1.0056	1.00893
	50.55	1.31474	1.27442	1.06533	1.07325	1.14188	0.993062	0.993238	1.04798	1.20572	0.999111	1.19159	0.973781	0.898591	1.01483	1.0129	0.980339	0.97625	0.851446	1.00556	1.00813
	50.6	1.3303	1.32127	1.07568	1.08521	1.16796	1.06917	1.08445	1.04314	1.12282	1.00063	1.17031	0.974448	0.895313	1.01395	1.01082	0.980138	0.974529	0.850452	1.00551	1.00674
	50.65	1.3746	1.22858	1.09938	1.06231	1.14331	0.947035	0.993871	1.05536	1.18146	1.00586	1.17653	0.975081	0.891729	1.013	1.00895	0.980033	0.973438	0.849834	1.00545	1.00478
	50.7	1.38131	1.32859	1.06648	1.07128	1.13358	1.03505	1.00886	1.06153	1.20492	1.00288	1.20193	0.975635	0.887871	1.01197	1.00743	0.980052	0.972916	0.849568	1.00537	1.00235
	50.75	1.32904	1.29514	1.06763	1.07383	1.1527	1.04695	0.976557	1.05701	1.14628	0.99571	1.2049	0.976082	0.883767	1.01076	1.00631	0.98018	0.972964	0.849627	1.00527	0.999577
	50.8	1.25247	1.29571	1.1026	1.05559	1.16183	0.976672	1.03526	1.04122	1.19561	0.998274	1.18211	0.976416	0.879433	1.00935	1.00559	0.980376	0.97331	0.850011	1.00515	0.996631
	50.85	1.36549	1.31057	1.09547	1.05793	1.14766	0.96365	1.02533	1.06212	1.20916	1.01167	1.17782	0.976648	0.874967	1.00777	1.00523	0.980603	0.973875	0.850755	1.00503	0.993608
	50.9	1.31891	1.32308	1.06027	1.03962	1.13269	0.932217	1.06608	1.05302	1.19339	0.985248	1.19404	0.976784	0.870522	1.00602	1.00524	0.980819	0.974754	0.851849	1.0049	0.990594
	50.95	1.2593	1.27746	1.04992	1.0917	1.1723	1.03437	0.987959	1.06761	1.21118	1.01988	1.17739	0.976834	0.866256	1.00407	1.00551	0.981016	0.975973	0.853263	1.00477	0.987663
	51	1.35017	1.3037	1.07108	1.09061	1.10726	1.0566	1.00358	1.0522	1.17034	1.03123	1.20661	0.976806	0.862262	1.00192	1.00587	0.981184	0.977511	0.855025	1.00464	0.984881
	51.05	1.26209	1.3144	1.09018	1.08521	1.18346	1.02337	1.05299	1.04491	1.18591	0.982475	1.18979	0.976697	0.858611	0.999752	1.00625	0.981331	0.979428	0.857087	1.00452	0.982389
	51.1	1.27778	1.2769	1.08075	1.04494	1.12637	0.956465	1.03863	1.06325	1.22817	1.00361	1.19563	0.976511	0.855405	0.99752	1.00672	0.981449	0.981682	0.859366	1.00442	0.980212
	51.15	1.35625	1.26969	1.07638	1.06158	1.14188	1.00968	1.07643	1.05559	1.2037	0.996861	1.20357	0.976245	0.852652	0.995102	1.00733	0.981562	0.984199	0.861775	1.00433	0.978318
	51.2	1.35271	1.24942	1.11226	1.10163	1.13141	1.00474	1.02069	1.06582	1.15133	0.99639	1.19395	0.975893	0.850294	0.992494	1.00805	0.981694	0.986833	0.864309	1.00427	0.976697
	51.25	1.44054	1.33355	1.06993	1.08492	1.1282	1.02809	1.0701	1.04069	1.15538	1.03337	1.20168	0.975455	0.848283	0.989767	1.00891	0.981865	0.989365	0.866967	1.00423	0.975381
	51.3	1.40105	1.29323	1.07108	1.07886	1.14198	1.01372	1.03969	1.04069	1.17378	1.02888	1.16542	0.974926	0.846707	0.987145	1.00983	0.982082	0.991698	0.869778	1.00421	0.974339
	51.35	1.30183	1.28647	1.07108	1.03867	1.12593	1.01125	1.02787	1.03907	1.19258	1.00126	1.1737	0.974296	0.845641	0.984725	1.01088	0.982332	0.993737	0.872675	1.00421	0.973546
	51.4	1.42674	1.28523	1.08765	1.04188	1.1037	0.987225	1.00865	1.05911	1.17944	1.01486	1.19486	0.973574	0.844999	0.982624	1.01213	0.982596	0.995517	0.875619	1.00423	0.97303
	51.45	1.3322	1.28467	1.12445	1.07507	1.1688	0.976897	1.06249	1.04493	1.16306	1.00188	1.20747	0.972805	0.844732	0.98088	1.01349	0.982865	0.996911	0.878559	1.00426	0.972776
	51.5	1.42067	1.27532	1.07776	1.10235	1.12035	0.929747	1.03695	1.04785	1.12626	0.965265	1.18773	0.972016	0.844718	0.979459	1.01485	0.983145	0.998051	0.881391	1.00429	0.972788
	51.55	1.30626	1.30427	1.06165	1.09834	1.14474	0.961854	1.03863	1.06322	1.1669	0.993566	1.18254	0.971256	0.844852	0.978254	1.01607	0.983428	0.998933	0.884081	1.00432	0.973062
	51.6	1.3484	1.26721	1.07522	1.10272	1.14188	0.990143	1.01562	1.04691	1.21058	1.02621	1.19606	0.970576	0.845126	0.977124	1.01691	0.983711	0.99962	0.886571	1.00435	0.973571
	51.65	1.30524	1.31384	1.1141	1.0437	1.16736	0.967691	1.07559	1.06455	1.21705	1.00089	1.19172	0.970023	0.845627	0.976051	1.01714	0.983973	1.00014	0.88882	1.00439	0.974314
	51.7	1.36878	1.2814	1.09064	1.0205	1.14934	1.0108	1.11169	1.05556	1.20067	0.985876	1.18743	0.969607	0.846301	0.975138	1.01669	0.984176	1.00068	0.890791	1.00442	0.975306
	51.75	1.38435	1.31654	1.07246	1.06238	1.11442	1.05256	1.00886	1.05342	1.16468	0.988544	1.21241	0.969335	0.847018	0.974574	1.0156	0.984305	1.00138	0.892488	1.00445	0.976556
	51.8	1.33916	1.23782	1.07936	1.08317	1.10938	1.04403	1.02364	1.06452	1.22332	0.984411	1.19589	0.969198	0.847481	0.974471	1.01398	0.984356	1.0022	0.893914	1.00449	0.978085
	51.85	1.38979	1.28906	1.08282	1.07668	1.13413	0.948607	1.03673	1.05791	1.21867	1.02312	1.19125	0.96919	0.847576	0.974864	1.01196	0.984316	1.00323	0.895066	1.00453	0.9799
	51.9	1.42877	1.28411	1.06717	1.07653	1.14208	1.02809	1.05785	1.07792	1.17802	1.01883	1.17644	0.969306	0.847239	0.975591	1.00962	0.984162	1.00441	0.895973	1.00457	0.981991
	51.95	1.37814	1.33851	1.08811	1.06705	1.13902	1.01686	1.02407	1.06549	1.21037	0.967828	1.18224	0.969529	0.846413	0.976532	1.00705	0.98388	1.00559	0.89665	1.00462	0.984341
	52	1.36017	1.27994	1.11456	1.07048	1.15877	1.0218	1.04814	1.03545	1.22291	1.02134	1.18464	0.969859	0.845084	0.977699	1.00454	0.983486	1.00656	0.897116	1.00467	0.986884
	52.05	1.35473	1.32578	1.11893	1.08864	1.0995	0.899436	1.10557	1.07809	1.18955	1.01057	1.19443	0.970287	0.843247	0.979122	1.00221	0.982991	1.0073	0.897363	1.00472	0.989575
	52.1	1.40118	1.34324	1.07913	1.04655	1.13892	0.978693	1.02892	1.07046	1.21199	1.03139	1.18867	0.9708	0.84102	0.980833	1.00012	0.98241	1.00764	0.897375	1.00478	0.992327
	52.15	1.43143	1.2716	1.08765	1.12139	1.12198	0.997328	1.05532	1.04346	1.17277	0.974838	1.21592	0.971367	0.838371	0.982779	0.998363	0.981732	1.00749	0.897093	1.00483	0.994993
	52.2	1.39447	1.3108	1.0865	1.07062	1.14504	1.00159	1.04455	1.05534	1.21219	0.983679	1.19237	0.971969	0.835366	0.984822	0.997063	0.98096	1.00673	0.896451	1.00488	0.997467
	52.25	1.45269	1.27679	1.06924	1.11636	1.15917	1.05413	1.06439	1.07026	1.1948	0.988648	1.20249	0.972587	0.832084	0.986914	0.996282	0.980114	1.00545	0.89547	1.00493	0.999683
	52.3	1.38042	1.25516	1.06832	1.06128	1.10197	1.00564	1.06228	1.04845	1.22028	0.997227	1.20644	0.973209	0.8287	0.98899	0.996049	0.97921	1.00373	0.894276	1.00497	1.00161
	52.35	1.4046	1.30021	1.06878	1.02029	1.16559	0.96814	1.06249	1.09234	1.25749	0.989904	1.20558	0.973842	0.825473	0.990871	0.996337	0.978285	1.00155	0.892929	1.005	1.00315
	52.4	1.39764	1.31677	1.08903	1.05063	1.1565	1.01731	1.08086	1.04738	1.17681	1.00643	1.2173	0.97448	0.822673	0.99245	0.996985	0.977395	0.999116	0.891565	1.00501	1.00429
	52.45	1.37422	1.30731	1.13849	1.06435	1.13116	0.964099	1.05637	1.07325	1.18348	1.01611	1.18902	0.975107	0.820202	0.993667	0.997935	0.976561	0.996561	0.890351	1.00502	1.00505
	52.5	1.40447	1.30832	1.09777	1.0858	1.12005	0.937605	1.05215	1.04563	1.2217	0.964742	1.2109	0.975713	0.818217	0.994405	0.99913	0.975798	0.993863	0.889299	1.00501	1.00542
	52.55	1.37093	1.24874	1.09593	1.09134	1.15452	0.983408	1.04244	1.05976	1.20229	1.00052	1.17662	0.976288	0.816844	0.994471	1.0005	0.975111	0.991005	0.888388	1.005	1.00542
	52.6	1.45256	1.23973	1.04325	1.08689	1.14326	0.986102	1.05616	1.04464	1.17903	1.00816	1.21614	0.976824	0.815949	0.993877	1.00189	0.974511	0.988071	0.887655	1.00498	1.00503
	52.65	1.48382	1.22148	1.12054	1.07004	1.11383	1.04605	1.0589	1.07051	1.15012	1.03463	1.19318	0.977317	0.815257	0.992724	1.00307	0.974004	0.98506	0.887116	1.00497	1.00425
	52.7	1.36321	1.26113	1.13849	1.07157	1.13215	1.03078	1.04835	1.05656	1.20411	1.01679	1.21189	0.977754	0.814603	0.991012	1.00391	0.973631	0.982092	0.886808	1.00495	1.00316
	52.75	1.41687	1.29796	1.03727	1.03809	1.12089	0.990817	1.06967	1.05	1.14223	1.00565	1.18039	0.978134	0.81388	0.988714	1.00438	0.973409	0.979246	0.886778	1.00494	1.00188
	52.8	1.44624	1.30449	1.07753	1.10593	1.14035	1.00945	1.00464	1.06719	1.19117	1.01564	1.19438	0.978457	0.813003	0.985908	1.00449	0.973366	0.976549	0.887017	1.00493	1.00051
	52.85	1.39447	1.27735	1.06073	1.0785	1.15462	0.994409	1.06777	1.06524	1.19966	1.02417	1.20897	0.978725	0.812008	0.982714	1.00426	0.973505	0.974116	0.88753	1.00492	0.999128
	52.9	1.397	1.33366	1.0796	1.11111	1.12627	1.03033	1.00675	1.04306	1.23949	0.985928	1.1973	0.97894	0.810933	0.979446	1.00372	0.973816	0.971903	0.888251	1.00492	0.997744
	52.95	1.39802	1.27386	1.08236	1.07478	1.14069	1.03774	1.0608	1.07156	1.19157	0.977349	1.18421	0.979111	0.809843	0.976385	1.003	0.974259	0.969947	0.88914	1.00492	0.996388
	53	1.40219	1.24435	1.04555	1.07201	1.12143	0.957588	1.02913	1.05379	1.19946	1.01496	1.21065	0.979231	0.808893	0.973687	1.00223	0.974821	0.968362	0.890069	1.00494	0.9951
	53.05	1.44953	1.31688	1.14792	1.05785	1.11664	0.94928	1.00802	1.05873	1.19541	0.998483	1.20541	0.979299	0.808275	0.971561	1.00145	0.975472	0.966994	0.890944	1.00498	0.993795
	53.1	1.44851	1.26169	1.11364	1.0917	1.12854	0.99194	1.07115	1.06347	1.23747	1.00026	1.19979	0.979314	0.808204	0.970064	1.00074	0.976157	0.96579	0.891663	1.00503	0.992481
	53.15	1.4532	1.32454	1.10237	1.12818	1.12044	1.02899	0.995561	1.05499	1.27205	1.01057	1.22858	0.979272	0.808779	0.9693	1.00005	0.976842	0.964838	0.892157	1.0051	0.99119
	53.2	1.41143	1.31654	1.10329	1.09134	1.12815	1.01484	0.989015	1.05324	1.19016	1.00152	1.19687	0.979179	0.809953	0.969262	0.999292	0.977494	0.964134	0.892346	1.00517	0.990005
	53.25	1.47383	1.27757	1.11456	1.06493	1.15996	0.93536	1.02723	1.05255	1.13253	1.01198	1.21854	0.979041	0.811518	0.969788	0.998435	0.978066	0.963601	0.892234	1.00526	0.988968
	53.3	1.32904	1.24086	1.04233	1.065	1.15615	0.997777	1.14336	1.04064	1.21381	0.999738	1.20399	0.978872	0.813339	0.970837	0.997434	0.978549	0.963262	0.891848	1.00536	0.988069
	53.35	1.52825	1.22621	1.16241	1.0526	1.11175	1.01731	1.05954	1.05267	1.19642	1.0148	1.21386	0.978677	0.815276	0.972234	0.996284	0.978931	0.963294	0.891111	1.00547	0.987255
	53.4	1.49977	1.31485	1.07338	1.09667	1.13047	0.962752	1.0361	1.04456	1.21806	1.00779	1.19752	0.978462	0.817181	0.973814	0.995052	0.97919	0.963679	0.889988	1.00558	0.986482
	53.45	1.45231	1.28737	1.07568	1.06851	1.1277	0.989245	1.01055	1.05317	1.24677	1.00434	1.20794	0.978237	0.819013	0.975596	0.993804	0.979311	0.964543	0.888535	1.0057	0.985761
	53.5	1.49572	1.26518	1.03405	1.06902	1.11872	0.94928	1.1345	1.05412	1.19157	0.970601	1.2215	0.978011	0.820811	0.977603	0.992572	0.97932	0.9659	0.886836	1.00581	0.985048
	53.55	1.46117	1.36452	1.11065	1.05968	1.15423	0.970386	1.05426	1.03635	1.1849	1.02893	1.19202	0.977782	0.822542	0.979838	0.991433	0.979255	0.967801	0.884991	1.00591	0.984345
	53.6	1.40384	1.32049	1.08374	1.08288	1.12958	1.02719	1.03885	1.03306	1.21765	1.03317	1.20503	0.977544	0.823981	0.982181	0.990442	0.979174	0.970226	0.883145	1.00601	0.983606
	53.65	1.51028	1.32859	1.02922	1.05421	1.17615	0.950403	1.12225	1.0494	1.22069	1.03918	1.21018	0.977281	0.825242	0.984513	0.989669	0.979104	0.973064	0.881413	1.00609	0.98285
	53.7	1.47902	1.32567	1.03014	1.08018	1.15689	1.01866	1.12668	1.06499	1.18651	0.982423	1.20146	0.976973	0.826546	0.986621	0.989058	0.979063	0.976349	0.879875	1.00615	0.982114
	53.75	1.45497	1.24514	1.08028	1.07412	1.12459	0.992613	1.02195	1.04656	1.16266	0.999843	1.20545	0.976622	0.828032	0.988457	0.988592	0.979056	0.980137	0.878562	1.00619	0.9814
	53.8	1.42751	1.24491	1.06234	1.06099	1.14623	1.01754	1.04919	1.06966	1.17216	1.01072	1.20876	0.976238	0.829924	0.98994	0.988308	0.979066	0.984473	0.877416	1.00621	0.98063
	53.85	1.47686	1.27926	1.0957	1.06537	1.12894	0.879005	1.13112	1.02428	1.15012	1.00816	1.20485	0.975832	0.832257	0.991061	0.988266	0.979076	0.989184	0.876399	1.00619	0.979786
	53.9	1.36713	1.29526	1.06211	1.07726	1.12894	0.999573	1.10282	1.04621	1.21199	1.01889	1.21532	0.975419	0.834965	0.991835	0.988504	0.979046	0.99412	0.875474	1.00614	0.97878
	53.95	1.41206	1.22036	1.04256	1.0882	1.1563	1.01304	1.02385	1.06025	1.24091	1.00602	1.20035	0.975014	0.837999	0.992319	0.988988	0.978938	0.999245	0.87457	1.00606	0.977645
	54	1.42118	1.24378	1.05912	1.08594	1.13299	0.981387	1.05954	1.05923	1.17903	1.0293	1.18855	0.974621	0.84128	0.992546	0.989586	0.978757	1.00456	0.873666	1.00595	0.976444
	54.05	1.4513	1.30663	1.01127	1.06333	1.17561	1.03639	1.21072	1.04256	1.20552	0.979389	1.20631	0.974239	0.844813	0.992623	0.990238	0.978524	1.00992	0.872784	1.00582	0.975226
	54.1	1.44079	1.32308	1.0743	1.11038	1.13477	0.956241	1.12394	1.04007	1.24637	1.02281	1.2194	0.973878	0.848431	0.992576	0.990819	0.978266	1.01519	0.871841	1.00568	0.97413
	54.15	1.49572	1.29053	1.09317	1.0998	1.15151	0.959833	1.15624	1.04977	1.19764	0.959981	1.1864	0.973556	0.852071	0.992383	0.99135	0.978001	1.01997	0.870734	1.00553	0.973253
	54.2	1.51876	1.30607	1.02968	1.11439	1.14247	1.00294	1.1326	1.05813	1.21684	1.01925	1.19794	0.97327	0.855706	0.992101	0.991989	0.977767	1.02391	0.869481	1.00538	0.972589
	54.25	1.40548	1.24502	1.08604	1.09469	1.14272	1.03909	1.14674	1.04379	1.21867	1.00711	1.20623	0.97302	0.85936	0.991956	0.992832	0.97758	1.02676	0.868055	1.00523	0.97214
	54.3	1.42599	1.26901	1.09156	1.10345	1.14158	0.987898	1.17229	1.06148	1.20957	0.999895	1.23185	0.972811	0.863169	0.992122	0.993921	0.977484	1.02843	0.86647	1.00508	0.971932
	54.35	1.45826	1.18003	1.09317	1.05333	1.11941	1.02292	1.16047	1.04481	1.23848	1.0034	1.2206	0.972636	0.867155	0.992656	0.995323	0.9775	1.02889	0.864885	1.00493	0.972046
	54.4	1.4308	1.34245	1.10743	1.0618	1.12968	1.05301	1.16237	1.06956	1.15922	1.0136	1.18378	0.972491	0.871331	0.993459	0.996954	0.977638	1.02843	0.863443	1.00478	0.972553
	54.45	1.4918	1.28895	1.03313	1.04596	1.12242	1.00361	1.15477	1.06208	1.24718	1.02794	1.20159	0.972371	0.875438	0.994441	0.998729	0.977899	1.02705	0.862208	1.00463	0.973476
	54.5	1.45674	1.24221	1.10812	1.03415	1.11082	0.986327	1.13027	1.05686	1.18045	0.971176	1.19782	0.972262	0.879213	0.99543	1.00055	0.978276	1.02485	0.861257	1.00448	0.974759
	54.55	1.59811	1.30213	1.06441	1.04348	1.12553	1.00586	1.15139	1.06055	1.21159	0.985666	1.21944	0.972155	0.882431	0.996329	1.00239	0.978742	1.02204	0.860664	1.00433	0.976352
	54.6	1.42004	1.25324	1.11203	1.07617	1.13966	1.02292	1.17018	1.03802	1.22251	0.995553	1.20399	0.972036	0.885051	0.99698	1.00416	0.979266	1.01878	0.860458	1.00418	0.978202
	54.65	1.35853	1.25358	1.08558	1.06792	1.10622	1.04044	1.09923	1.04217	1.2037	1.00455	1.19215	0.971895	0.887156	0.997353	1.00571	0.979792	1.01531	0.860556	1.00404	0.980186
	54.7	1.50471	1.3224	1.0674	1.10498	1.11417	0.976223	1.12605	1.0474	1.18813	1.01742	1.19936	0.971723	0.888814	0.997289	1.00699	0.980254	1.01175	0.860916	1.0039	0.982232
	54.75	1.4918	1.26845	1.05912	1.08193	1.12109	0.989694	1.16342	1.05976	1.25183	1.01324	1.21481	0.97151	0.890094	0.996645	1.00795	0.980631	1.00823	0.861523	1.00377	0.984235
	54.8	1.50433	1.31497	1.06349	1.06792	1.13531	0.918072	1.11993	1.05958	1.23039	0.987393	1.19078	0.971246	0.891091	0.995376	1.00853	0.980897	1.00491	0.862319	1.00365	0.986031
	54.85	1.51977	1.28478	1.07683	1.10513	1.13877	0.999349	1.14907	1.05798	1.26133	0.993304	1.18275	0.970929	0.891748	0.993438	1.00869	0.981044	1.00195	0.863266	1.00354	0.987547
	54.9	1.48243	1.26	1.08972	1.08747	1.12479	0.987674	1.10937	1.04748	1.18106	1.01595	1.2146	0.970582	0.892039	0.990733	1.00849	0.981062	0.999477	0.864272	1.00343	0.988707
	54.95	1.44092	1.29841	1.10053	1.04246	1.1121	1.03842	1.16068	1.04586	1.18651	0.969345	1.19464	0.970238	0.89185	0.987353	1.00794	0.980959	0.997458	0.865278	1.00333	0.98945
	55	1.42573	1.2858	1.09984	1.06909	1.13111	1.03258	1.16385	1.0638	1.22514	0.968037	1.19318	0.969926	0.891242	0.983413	1.00705	0.980754	0.99592	0.866196	1.00325	0.98976
	55.05	1.40055	1.29559	1.06602	1.10411	1.11072	1.0941	1.13597	1.06659	1.16953	1.04143	1.21897	0.969679	0.890249	0.978997	1.0059	0.980467	0.994939	0.86699	1.00317	0.989568
	55.1	1.54875	1.29627	1.07108	1.07821	1.15195	0.994185	1.12964	1.06267	1.21098	0.980069	1.20009	0.96953	0.888833	0.974219	1.00458	0.980122	0.994475	0.867687	1.0031	0.988841
	55.15	1.38992	1.3188	1.06487	1.05319	1.0961	1.01888	1.13006	1.05524	1.22979	1.02072	1.19936	0.969488	0.887046	0.969192	1.00305	0.979742	0.994502	0.868321	1.00305	0.987659
	55.2	1.45079	1.24885	1.12353	1.04699	1.15566	1.08938	1.11317	1.05449	1.21078	0.989381	1.20168	0.969559	0.885053	0.964184	1.0013	0.97935	0.994861	0.868871	1.00301	0.986109
	55.25	1.40586	1.26496	1.05544	1.10279	1.12242	1.00564	1.13112	1.05661	1.20289	1.00848	1.20992	0.969735	0.883002	0.959442	0.999304	0.978968	0.995337	0.869343	1.003	0.984314
	55.3	1.52395	1.30382	1.07338	1.08324	1.13348	1.01035	1.09374	1.05826	1.20734	1.00523	1.17958	0.970009	0.881089	0.955101	0.996992	0.97863	0.995834	0.869618	1.003	0.982388
	55.35	1.51433	1.23849	1.10881	1.0793	1.10578	0.984306	1.11655	1.06994	1.15861	1.01622	1.19601	0.970352	0.87946	0.951307	0.994318	0.978357	0.996361	0.869674	1.00303	0.980462
	55.4	1.55192	1.24412	1.06855	1.0561	1.12222	0.967242	1.15265	1.05931	1.20936	1.00429	1.18936	0.970734	0.878141	0.948138	0.991259	0.978146	0.997079	0.869574	1.00308	0.978638
	55.45	1.51471	1.27498	1.09754	1.06085	1.13062	1.02674	1.10177	1.03513	1.20471	0.984568	1.20859	0.971129	0.877373	0.945628	0.987889	0.977994	0.998104	0.869338	1.00314	0.977011
	55.5	1.48129	1.25032	1.1049	1.0704	1.15961	1.00519	1.08572	1.04568	1.20451	0.998535	1.18619	0.971523	0.877273	0.943547	0.984366	0.977884	0.999458	0.869037	1.00322	0.975637
	55.55	1.49787	1.29965	1.0115	1.09557	1.1403	0.989694	1.13006	1.03001	1.24253	1.01716	1.1925	0.971886	0.877847	0.941758	0.980834	0.977838	1.00117	0.868738	1.00331	0.974599
	55.6	1.48129	1.28602	1.10191	1.10863	1.13017	1.00182	1.1782	1.06272	1.19743	1.02893	1.19833	0.972199	0.879063	0.940279	0.977426	0.977847	1.00304	0.868527	1.00342	0.973884
	55.65	1.59052	1.31621	1.11571	1.05231	1.16188	0.946362	1.11845	1.04499	1.15254	1.01276	1.1828	0.972445	0.880933	0.939123	0.974259	0.977893	1.00487	0.868451	1.00355	0.973418
	55.7	1.49863	1.29008	1.04325	1.08609	1.15383	1.08669	1.17968	1.06963	1.21947	1.01841	1.19657	0.972611	0.8834	0.938314	0.971472	0.977968	1.00646	0.868482	1.00368	0.973112
	55.75	1.43725	1.38277	1.07614	1.04348	1.15492	0.967018	1.10494	1.06569	1.20512	0.985876	1.22086	0.972698	0.886135	0.937749	0.969137	0.9781	1.0076	0.868598	1.00382	0.972867
	55.8	1.55078	1.32691	1.02761	1.01919	1.15353	1.01911	1.16385	1.04928	1.1481	1.0203	1.18117	0.972717	0.888827	0.937418	0.967395	0.978297	1.00808	0.868822	1.00396	0.972667
	55.85	1.49344	1.29728	1.08489	1.04202	1.1486	0.974427	1.13492	1.04763	1.20694	1.01805	1.17743	0.972679	0.891232	0.93723	0.966342	0.978558	1.00781	0.869226	1.00409	0.97255
	55.9	1.48117	1.25516	1.07891	1.065	1.12435	1.01327	1.19193	1.07098	1.20876	0.993304	1.18305	0.972608	0.89319	0.937184	0.965961	0.978884	1.00675	0.869817	1.00422	0.972468
	55.95	1.52179	1.27093	1.08259	1.08288	1.12533	0.946137	1.10409	1.05157	1.17984	0.983992	1.20786	0.972529	0.894589	0.937173	0.966128	0.979256	1.00493	0.870601	1.00433	0.972403
	56	1.44674	1.26192	1.06671	1.06617	1.16183	1.02809	1.15983	1.05843	1.19602	0.998483	1.21953	0.972471	0.895395	0.937232	0.966776	0.979667	1.00238	0.871624	1.00443	0.972313
	56.05	1.44649	1.28658	1.09777	1.07325	1.1684	0.971059	1.13196	1.07897	1.19137	0.989694	1.16563	0.972458	0.895558	0.937507	0.967758	0.980106	0.999267	0.872819	1.00451	0.972198
	56.1	1.5042	1.30472	1.03773	1.08193	1.18751	1.06917	1.13745	1.05676	1.1849	0.982632	1.1601	0.972498	0.895211	0.938181	0.968966	0.980536	0.995734	0.874154	1.00458	0.972021
	56.15	1.4961	1.2921	1.04049	1.11439	1.14494	1.05907	1.12098	1.06422	1.22028	1.02359	1.17314	0.972601	0.894533	0.93923	0.970208	0.980929	0.992006	0.875699	1.00462	0.971808
	56.2	1.46902	1.26226	1.08489	1.05939	1.14944	1.00811	1.15012	1.03625	1.20492	1.00194	1.19773	0.972767	0.89381	0.940531	0.971446	0.98126	0.988326	0.877461	1.00464	0.971582
	56.25	1.54103	1.26946	1.1095	1.1044	1.10622	0.983632	1.1592	1.06078	1.18045	1.00382	1.18554	0.972984	0.893054	0.941889	0.972655	0.981489	0.984918	0.879441	1.00464	0.97143
	56.3	1.52977	1.33896	1.07821	1.09849	1.17803	0.996206	1.12647	1.06714	1.20168	0.989747	1.17245	0.973235	0.892372	0.943091	0.97376	0.981603	0.981997	0.881545	1.00462	0.971418
	56.35	1.58748	1.2493	1.09294	1.05946	1.15976	0.992389	1.15624	1.06068	1.2219	0.979441	1.2003	0.973496	0.891879	0.943996	0.97474	0.981613	0.979531	0.883653	1.00458	0.971611
	56.4	1.49117	1.27791	1.0375	1.09017	1.17931	1.03437	1.09501	1.06849	1.13172	1.03484	1.17632	0.973761	0.891587	0.944536	0.975603	0.981559	0.977436	0.885616	1.00452	0.972096
	56.45	1.50357	1.29086	1.11755	1.0259	1.16045	0.88821	1.16617	1.05008	1.19582	1.02004	1.17816	0.974027	0.891534	0.944719	0.976392	0.981492	0.975503	0.887312	1.00445	0.972926
	56.5	1.54331	1.28489	1.08466	1.05837	1.1845	0.997553	1.11507	1.06053	1.19096	1.01224	1.19039	0.974305	0.891597	0.944518	0.977027	0.981468	0.973664	0.888652	1.00436	0.974086
	56.55	1.48205	1.32161	1.04601	1.06697	1.20342	1.07187	1.16195	1.05142	1.22958	1.0148	1.19434	0.974617	0.891722	0.943865	0.977468	0.98152	0.971862	0.889641	1.00425	0.97547
	56.6	1.40877	1.26417	1.05613	1.06311	1.19255	1.0355	1.15308	1.05619	1.24616	1.01758	1.16353	0.974959	0.891856	0.942837	0.97784	0.981676	0.970032	0.890301	1.00414	0.97701
	56.65	1.47914	1.33659	1.04164	1.0688	1.18045	0.95422	1.13935	1.06527	1.16063	0.98891	1.17722	0.975308	0.891951	0.94163	0.978221	0.981915	0.968247	0.890648	1.00401	0.978603
	56.7	1.47484	1.26586	1.05912	1.07602	1.15961	1.01394	1.10895	1.06939	1.19946	1.00319	1.18567	0.975649	0.891991	0.940407	0.978612	0.982204	0.966704	0.890715	1.00387	0.980144
	56.75	1.46446	1.29109	1.10651	1.08412	1.19798	0.904376	1.13471	1.06659	1.16731	1.02453	1.15675	0.975961	0.891997	0.939299	0.979057	0.982482	0.965557	0.890503	1.00373	0.981576
	56.8	1.42168	1.31136	1.08857	1.08784	1.17304	0.929073	1.18137	1.05846	1.17681	0.973844	1.1722	0.976223	0.892105	0.938432	0.97957	0.982708	0.964781	0.889991	1.00358	0.98287
	56.85	1.53331	1.24964	1.06349	1.08426	1.15892	1.01035	1.13956	1.06215	1.20431	0.989956	1.18447	0.97642	0.892321	0.937942	0.98016	0.982852	0.96416	0.889179	1.00344	0.983978
	56.9	1.43814	1.32792	1.12353	1.06894	1.1968	0.973304	1.15329	1.05202	1.23767	0.976512	1.19104	0.97654	0.892673	0.937878	0.98085	0.982914	0.963588	0.888119	1.0033	0.984848
	56.95	1.48534	1.31857	1.01449	1.09535	1.20238	0.974427	1.12098	1.06317	1.18126	0.979755	1.19589	0.976584	0.893162	0.938253	0.981714	0.982885	0.962931	0.886916	1.00319	0.985502
	57	1.49382	1.32522	1.07845	1.06668	1.15946	1.03752	1.16195	1.05716	1.16812	1.03238	1.18112	0.97656	0.893639	0.93891	0.982793	0.982734	0.962005	0.88557	1.0031	0.985929
	57.05	1.53597	1.27667	1.04187	1.09477	1.18717	1.00676	1.14885	1.06105	1.19056	1.00978	1.19576	0.976485	0.894007	0.93965	0.984069	0.982433	0.9606	0.884073	1.00304	0.986126
	57.1	1.48079	1.30629	1.04923	1.09491	1.17843	0.948382	1.13302	1.06053	1.2498	0.98619	1.15199	0.976364	0.894418	0.94026	0.98542	0.981968	0.958663	0.882408	1.00301	0.986156
	57.15	1.49496	1.3295	1.10168	1.08244	1.21013	1.04089	1.16849	1.06542	1.25203	1.00999	1.16975	0.976214	0.894955	0.940438	0.986841	0.981348	0.956042	0.880567	1.003	0.986116
	57.2	1.478	1.28163	1.06372	1.08032	1.21937	1.01304	1.15751	1.06724	1.18106	1.00717	1.18524	0.976038	0.895584	0.940121	0.988395	0.980599	0.952818	0.878549	1.00301	0.986057
	57.25	1.47041	1.29976	1.05245	1.08587	1.19067	1.02719	1.15836	1.05941	1.2585	0.989538	1.14761	0.975842	0.896181	0.939327	0.990097	0.979757	0.949034	0.876359	1.00303	0.986025
	57.3	1.50344	1.28658	1.12721	1.08368	1.1887	1.01956	1.10726	1.05092	1.19238	1.00664	1.15748	0.975641	0.896472	0.938113	0.99192	0.97885	0.944997	0.87396	1.00307	0.986009
	57.35	1.36992	1.25933	1.10559	1.07478	1.20189	0.988123	1.14336	1.05247	1.22776	1.0249	1.16542	0.975438	0.896305	0.936495	0.993773	0.977955	0.94101	0.871407	1.00312	0.986041
	57.4	1.44446	1.2867	1.147	1.07843	1.20381	0.982061	1.18074	1.07443	1.19582	0.999843	1.17293	0.975239	0.895616	0.934593	0.995652	0.977137	0.937492	0.868786	1.00318	0.986065
	57.45	1.42282	1.30427	1.0812	1.03648	1.17477	1.01641	1.12077	1.02949	1.18368	1.01156	1.16147	0.975055	0.894213	0.932456	0.997387	0.976449	0.934769	0.866154	1.00324	0.986084
	57.5	1.52407	1.2564	1.05383	1.06675	1.2244	0.992613	1.1611	1.05182	1.18085	1.02412	1.18696	0.974895	0.892112	0.930171	0.998976	0.975912	0.933061	0.863618	1.0033	0.986109
	57.55	1.52762	1.31147	1.06004	1.08922	1.20297	1.05615	1.1062	1.0616	1.22433	1.02124	1.18503	0.974765	0.88944	0.927722	1.00034	0.975529	0.932598	0.861209	1.00336	0.986109
	57.6	1.54863	1.28366	0.994249	1.09054	1.2085	1.00092	1.11042	1.04262	1.22817	1.02004	1.16477	0.974657	0.886557	0.925159	1.00148	0.975296	0.933276	0.859	1.00341	0.986041
	57.65	1.52951	1.2992	1.02622	1.01642	1.19927	1.08736	1.12985	1.0753	1.17863	1.03296	1.19026	0.974565	0.883811	0.922476	1.00252	0.97519	0.934914	0.857058	1.00345	0.985853
	57.7	1.52888	1.29785	1.11916	1.02525	1.21685	0.930196	1.10451	1.05412	1.20896	1.00575	1.2046	0.974485	0.881401	0.91987	1.00351	0.975189	0.937311	0.855411	1.00349	0.985513
	57.75	1.47497	1.33738	1.06602	1.0572	1.18603	1.01731	1.18158	1.05788	1.25486	1.00528	1.16855	0.974416	0.879423	0.917376	1.00446	0.9753	0.940233	0.854098	1.00352	0.984995
	57.8	1.40953	1.29537	1.08489	1.04567	1.18504	0.965446	1.13196	1.06497	1.25304	1.04049	1.17203	0.974375	0.877912	0.915121	1.00543	0.975519	0.943525	0.853073	1.00354	0.984286
	57.85	1.49737	1.28399	1.09501	1.10746	1.21132	1.02449	1.14231	1.06385	1.20148	0.984411	1.1507	0.974362	0.876888	0.913163	1.00639	0.975844	0.946957	0.852257	1.00358	0.983409
	57.9	1.55154	1.27093	1.08926	1.07048	1.22465	1.02427	1.15455	1.06113	1.21442	1.02009	1.16726	0.974359	0.8764	0.911521	1.00733	0.976262	0.950377	0.851616	1.00361	0.982406
	57.95	1.45244	1.30314	1.04279	1.05873	1.22885	0.976897	1.18116	1.06784	1.18874	1.01355	1.1492	0.974346	0.876232	0.910261	1.00825	0.976746	0.953763	0.85114	1.00364	0.981384
	58	1.50395	1.26811	1.08167	1.06697	1.16628	0.993062	1.17609	1.06457	1.2035	1.00696	1.18267	0.974302	0.876368	0.909491	1.00915	0.977285	0.957187	0.850758	1.00367	0.980427
	58.05	1.49003	1.29717	1.10306	1.09265	1.2251	0.981612	1.13344	1.05549	1.20532	1.01386	1.17537	0.974211	0.876744	0.909332	1.01	0.977828	0.960586	0.8504	1.00368	0.979641
	58.1	1.56761	1.32691	1.12261	1.06544	1.19927	1.06289	1.14653	1.06821	1.21867	1.00115	1.17048	0.974049	0.877377	0.909859	1.01077	0.978355	0.964165	0.850052	1.00368	0.979116
	58.15	1.51635	1.29008	1.11111	1.099	1.18998	0.995981	1.16469	1.06005	1.2128	0.968351	1.17091	0.973785	0.878294	0.911101	1.01146	0.978859	0.967872	0.849751	1.00367	0.978967
	58.2	1.45978	1.34594	1.02162	1.06376	1.1889	1.04133	1.10599	1.04908	1.23343	0.992467	1.18129	0.973407	0.879401	0.912996	1.01206	0.979317	0.971506	0.849532	1.00365	0.979197
	58.25	1.49192	1.27431	1.09547	1.09046	1.18346	0.983632	1.12183	1.05746	1.20754	1.01449	1.18473	0.972909	0.880659	0.915381	1.0125	0.979719	0.974748	0.84936	1.00362	0.979788
	58.3	1.51762	1.3206	1.11709	1.09827	1.20332	1.03482	1.1459	1.05569	1.20269	1.02176	1.16679	0.97231	0.882023	0.918013	1.01274	0.980046	0.977489	0.849269	1.00361	0.980708
	58.35	1.4456	1.37331	1.14263	1.12096	1.21655	1.04762	1.11782	1.04626	1.1853	0.997384	1.20979	0.971653	0.88352	0.920728	1.0127	0.980279	0.979589	0.84934	1.0036	0.981884
	58.4	1.57407	1.31226	1.06602	1.09469	1.20569	1.08961	1.14062	1.05539	1.21219	0.996809	1.17542	0.970978	0.885204	0.923401	1.0124	0.980398	0.981316	0.849695	1.0036	0.983183
	58.45	1.52888	1.31429	1.08282	1.10228	1.22826	0.952424	1.17335	1.04995	1.23201	1.00199	1.18906	0.970322	0.887023	0.925985	1.01189	0.980392	0.982844	0.850446	1.0036	0.984536
	58.5	1.45041	1.33231	1.03888	1.07551	1.20702	1.0126	1.13576	1.08251	1.231	1.00162	1.16709	0.969724	0.888929	0.928402	1.0112	0.980273	0.984333	0.851607	1.00361	0.985877
	58.55	1.49737	1.25629	1.06004	1.07821	1.20347	0.973978	1.12795	1.06337	1.27993	1.034	1.1492	0.969204	0.890828	0.930555	1.01032	0.980086	0.98557	0.853173	1.00361	0.987165
	58.6	1.44155	1.31936	1.11387	1.06821	1.19497	1.03976	1.10515	1.06532	1.16731	1.02511	1.17941	0.968775	0.892678	0.932367	1.00917	0.97985	0.986705	0.855109	1.00362	0.988407
	58.65	1.38409	1.27172	1.08949	1.10206	1.22327	0.980264	1.13344	1.06275	1.18409	1.0158	1.19657	0.968446	0.894551	0.933746	1.00778	0.979584	0.987756	0.857317	1.00363	0.989599
	58.7	1.51699	1.3108	1.0697	1.04319	1.23473	1.06962	1.12098	1.08141	1.25607	1.00999	1.16915	0.968225	0.896395	0.934723	1.00603	0.979292	0.988583	0.859717	1.00364	0.990714
	58.75	1.49243	1.35619	1.05544	1.08485	1.23853	0.979591	1.12774	1.0522	1.26012	1.00748	1.17284	0.968116	0.898188	0.93521	1.00389	0.97897	0.98918	0.862161	1.00366	0.991695
	58.8	1.63785	1.28794	1.10168	1.10753	1.21902	0.996879	1.10261	1.05641	1.19764	1.03746	1.15357	0.968124	0.899831	0.935239	1.00126	0.978627	0.989413	0.864532	1.00368	0.992536
	58.85	1.54622	1.29143	1.03474	1.10834	1.21097	1.00766	1.11634	1.063	1.21684	1.03845	1.18743	0.968244	0.901325	0.934994	0.998139	0.97829	0.989379	0.86677	1.0037	0.993277
	58.9	1.47914	1.28264	1.0605	1.10907	1.24268	0.978244	1.14041	1.06916	1.20168	1.03536	1.17443	0.968471	0.902565	0.934601	0.9946	0.977988	0.989171	0.868912	1.00372	0.993945
	58.95	1.53078	1.3572	1.08351	1.08959	1.21364	1.00586	1.15751	1.05806	1.22999	1.00513	1.15203	0.968795	0.903605	0.93415	0.990784	0.977727	0.988876	0.871001	1.00374	0.994502
	59	1.44168	1.3447	1.11847	1.06836	1.21245	0.975325	1.15287	1.04673	1.25162	1.01203	1.19121	0.969209	0.904477	0.933694	0.986738	0.977532	0.988402	0.873035	1.00375	0.994895
	59.05	1.48724	1.3153	1.08167	1.06041	1.23117	0.994858	1.14716	1.06063	1.158	1.00398	1.15979	0.969704	0.90518	0.933136	0.98259	0.977389	0.987852	0.874997	1.00377	0.995057
	59.1	1.44054	1.2912	1.0743	1.0518	1.2486	1.00159	1.12816	1.06602	1.21402	1.03149	1.18953	0.970269	0.905676	0.932452	0.97855	0.977262	0.987017	0.876818	1.00378	0.994985
	59.15	1.48041	1.32522	1.08213	1.1025	1.2247	1.01843	1.13471	1.05354	1.17843	0.98734	1.18202	0.970885	0.905974	0.931482	0.97471	0.977136	0.985748	0.878438	1.00378	0.994734
	59.2	1.55293	1.25854	1.0674	1.04232	1.20732	1.01821	1.04729	1.07834	1.18813	1.04059	1.18511	0.971507	0.906162	0.930181	0.971184	0.977	0.98392	0.879846	1.00378	0.994335
	59.25	1.51319	1.30055	1.08903	1.08477	1.21961	0.964099	1.14801	1.06115	1.17863	1.025	1.19863	0.972095	0.906394	0.928618	0.968097	0.976867	0.981534	0.881066	1.00376	0.99383
	59.3	1.58558	1.29379	1.07361	1.08507	1.26564	1.0328	1.19003	1.06355	1.26639	0.998326	1.19121	0.972618	0.906868	0.926904	0.965645	0.976736	0.978645	0.882119	1.00374	0.99328
	59.35	1.48712	1.36024	1.0957	1.09134	1.22702	0.980714	1.19531	1.06078	1.19925	1.05121	1.17524	0.973066	0.907691	0.925069	0.963921	0.976617	0.975451	0.882994	1.00371	0.992756
	59.4	1.57875	1.25933	1.05774	1.08156	1.20193	0.966793	1.14484	1.05836	1.23949	1.02553	1.16868	0.973435	0.908673	0.92308	0.96298	0.976512	0.972201	0.883693	1.00368	0.992259
	59.45	1.52584	1.29267	1.01564	1.05238	1.19428	1.07254	1.14189	1.06013	1.20188	1.00042	1.19644	0.973731	0.909503	0.921078	0.962829	0.976438	0.96913	0.884194	1.00366	0.991785
	59.5	1.47699	1.31057	1.06533	1.1114	1.22949	1.00878	1.12373	1.0473	1.19946	1.01601	1.17014	0.973956	0.91003	0.919115	0.963556	0.976404	0.966566	0.884563	1.00363	0.991373
	59.55	1.5447	1.32758	1.05751	1.10768	1.23068	0.988123	1.11042	1.07847	1.20876	0.987445	1.18396	0.974127	0.910138	0.91722	0.965207	0.976417	0.964477	0.884843	1.00362	0.99111
	59.6	1.51471	1.31959	1.04716	1.08762	1.19339	0.988572	1.14041	1.064	1.19784	1.01758	1.1704	0.974253	0.909737	0.91543	0.967703	0.976497	0.962818	0.885006	1.00362	0.991004
	59.65	1.40637	1.27397	1.06579	1.06683	1.24954	0.993287	1.14526	1.05833	1.24414	1.03337	1.17254	0.974348	0.908716	0.913851	0.970948	0.97664	0.961406	0.885059	1.00363	0.991013
	59.7	1.41902	1.3001	1.12192	1.1009	1.22095	1.05907	1.13048	1.04753	1.1667	1.01768	1.16404	0.974422	0.907008	0.912482	0.974781	0.976812	0.960157	0.885014	1.00365	0.991071
	59.75	1.53483	1.30314	1.05291	1.08054	1.21389	0.953995	1.12162	1.06866	1.22049	1.01261	1.18323	0.974484	0.904688	0.911356	0.979027	0.977004	0.958906	0.884898	1.00368	0.991087
	59.8	1.57457	1.28816	1.09087	1.10914	1.19151	1.04852	1.11549	1.05132	1.22574	1.01873	1.19524	0.974533	0.901904	0.910425	0.983671	0.977223	0.957415	0.884742	1.00372	0.99098
	59.85	1.44535	1.2796	1.09915	1.1071	1.22534	1.03191	1.10916	1.06761	1.21765	1.01742	1.20078	0.974564	0.898989	0.90964	0.988606	0.977484	0.955512	0.884599	1.00376	0.990812
	59.9	1.46231	1.33479	1.01495	1.13788	1.24816	1.00114	1.17229	1.07961	1.22716	1.01962	1.1713	0.974569	0.896359	0.909096	0.993637	0.977784	0.95319	0.884442	1.0038	0.990632
	59.95	1.47066	1.26564	1.08075	1.10571	1.20218	0.988123	1.13703	1.05953	1.20754	1.0113	1.19228	0.974531	0.894248	0.908842	0.998562	0.978111	0.950529	0.884292	1.00384	0.990437
	60	1.59406	1.35675	1.05107	1.07128	1.20129	1.05526	1.1782	1.05913	1.27063	1.03955	1.20078	0.974435	0.892877	0.909014	1.00309	0.978465	0.947687	0.884155	1.00386	0.990154
	60.05	1.57191	1.26406	1.03704	1.07792	1.19453	1.01417	1.16279	1.04686	1.2126	1.01977	1.161	0.974291	0.892291	0.909625	1.00706	0.978831	0.94473	0.883997	1.00387	0.98975
	60.1	1.50066	1.31801	1.05889	1.07777	1.20445	1.01529	1.11887	1.05756	1.20128	1.03034	1.17443	0.974108	0.892498	0.910651	1.0104	0.979178	0.941592	0.883864	1.00387	0.989159
	60.15	1.50002	1.29987	1.10421	1.07595	1.20228	1.0227	1.17145	1.06512	1.21846	1.0384	1.19112	0.973903	0.893548	0.912044	1.01306	0.979498	0.938337	0.883752	1.00386	0.988388
	60.2	1.60419	1.29199	1.09708	1.09141	1.19295	1.04785	1.14505	1.08243	1.18227	1.03045	1.15877	0.973695	0.895487	0.9137	1.01487	0.979804	0.934993	0.883664	1.00384	0.987458
	60.25	1.56432	1.32623	1.09938	1.0855	1.21769	1.03864	1.12204	1.05611	1.21422	1.02051	1.17288	0.9735	0.89812	0.915571	1.0158	0.980105	0.931595	0.883596	1.00381	0.986432
	60.3	1.508	1.27341	1.06073	1.13555	1.21221	0.978693	1.11401	1.05694	1.20431	0.993984	1.1934	0.973337	0.901247	0.917596	1.01578	0.980401	0.928265	0.88357	1.00378	0.985333
	60.35	1.4956	1.27172	1.07223	1.06931	1.2211	1.0227	1.13809	1.06706	1.22453	1.02767	1.19958	0.973212	0.904604	0.919696	1.01483	0.980699	0.925259	0.88356	1.00375	0.984163
	60.4	1.52002	1.32916	1.04164	1.0553	1.23097	0.990817	1.14336	1.06467	1.25809	1.0385	1.16134	0.973113	0.907861	0.921735	1.01314	0.980999	0.922988	0.883575	1.00372	0.982916
	60.45	1.48041	1.26034	1.0138	1.06668	1.19897	1.06895	1.14695	1.06604	1.18389	1.0056	1.19919	0.973025	0.910831	0.923599	1.01095	0.981295	0.921787	0.883586	1.00368	0.981616
	60.5	1.5404	1.28399	1.07891	1.08434	1.24964	0.982061	1.10662	1.07046	1.23262	1.0305	1.16696	0.972956	0.9133	0.92514	1.00853	0.98159	0.921847	0.883543	1.00365	0.980283
	60.55	1.508	1.33952	1.02323	1.09302	1.21636	1.02427	1.15413	1.10167	1.26133	1.04195	1.18498	0.972917	0.915271	0.926254	1.00611	0.981862	0.923223	0.883485	1.00362	0.978954
	60.6	1.54698	1.30427	1.08673	1.09382	1.18761	1.05795	1.12858	1.06747	1.2221	1.05325	1.16791	0.972913	0.916718	0.926873	1.00386	0.982073	0.925788	0.883413	1.00359	0.977586
	60.65	1.52179	1.28917	1.09294	1.07638	1.22337	0.983857	1.16786	1.05903	1.21098	1.03097	1.17975	0.972951	0.917664	0.926867	1.00198	0.982202	0.929285	0.883316	1.00356	0.97613
	60.7	1.46484	1.32409	1.09639	1.10068	1.22767	1.0236	1.13175	1.05394	1.18631	1.0306	1.1873	0.973047	0.918049	0.926163	1.00059	0.982236	0.933488	0.883198	1.00353	0.974561
	60.75	1.48446	1.33896	1.13619	1.06376	1.20727	1.06626	1.13703	1.07173	1.22675	1.02825	1.18039	0.973217	0.917778	0.924782	0.999631	0.982185	0.938162	0.883075	1.00349	0.972872
	60.8	1.47838	1.28929	1.098	1.05895	1.21873	1.01978	1.13661	1.05526	1.20451	1.02966	1.17983	0.973465	0.916801	0.922786	0.998967	0.982041	0.942977	0.882896	1.00346	0.971075
	60.85	1.48041	1.33006	1.05245	1.08091	1.23725	1.00519	1.09586	1.06597	1.19359	1.02239	1.15949	0.973788	0.915203	0.920243	0.998544	0.981816	0.947597	0.882639	1.00342	0.969204
	60.9	1.599	1.31992	1.0559	1.07763	1.21211	0.970161	1.16828	1.05976	1.23181	1.02045	1.1737	0.974171	0.913011	0.917374	0.998285	0.981532	0.951773	0.882258	1.00338	0.967311
	60.95	1.5123	1.29695	1.06188	1.10411	1.20109	0.964997	1.14294	1.05923	1.19056	1.05597	1.18129	0.974583	0.910287	0.914396	0.998171	0.981211	0.955516	0.881732	1.00333	0.965492
	61	1.50547	1.301	1.0957	1.1273	1.17951	0.991266	1.15181	1.06305	1.20006	1.00518	1.18528	0.974985	0.90729	0.911495	0.998157	0.980888	0.958925	0.880977	1.00328	0.96383
	61.05	1.49863	1.35	1.02991	1.06734	1.21991	1.01417	1.12309	1.04803	1.18874	1.01083	1.15301	0.975332	0.904214	0.90891	0.998307	0.98059	0.961949	0.879971	1.00322	0.962408
	61.1	1.5771	1.35315	1.07753	1.05523	1.23413	1.02966	1.16722	1.07368	1.19238	1.01151	1.17155	0.975585	0.901293	0.906802	0.99862	0.980303	0.964698	0.878749	1.00315	0.961217
	61.15	1.54154	1.29661	1.06303	1.03663	1.20045	1.04919	1.12626	1.05269	1.19602	1.01041	1.18267	0.975739	0.898625	0.9053	0.999053	0.980004	0.9673	0.877425	1.00307	0.960285
	61.2	1.5928	1.27814	1.06901	1.07266	1.21156	1.01821	1.11528	1.06357	1.17539	1.01852	1.17627	0.975794	0.896365	0.90454	0.999502	0.979687	0.969742	0.876066	1.00298	0.959657
	61.25	1.52964	1.38683	1.07039	1.07719	1.19596	1.02674	1.13935	1.06469	1.18045	1.01365	1.17211	0.975762	0.894501	0.904577	0.999918	0.979341	0.972039	0.874713	1.00287	0.959432
	61.3	1.49091	1.31542	1.09087	1.04896	1.21823	0.993287	1.15878	1.05631	1.16346	1.03725	1.14628	0.975659	0.89293	0.90538	1.00026	0.97897	0.974221	0.873411	1.00276	0.959715
	61.35	1.54458	1.3126	1.1095	1.09061	1.20905	1.00945	1.12415	1.06392	1.22736	1.01847	1.17052	0.975499	0.891491	0.906865	1.00042	0.978584	0.976144	0.872131	1.00263	0.960553
	61.4	1.5928	1.30979	1.08535	1.05486	1.18885	1.00766	1.14569	1.04815	1.21139	0.991839	1.17585	0.975283	0.890053	0.908933	1.00041	0.978202	0.977767	0.870876	1.00251	0.961901
	61.45	1.58596	1.29909	1.06901	1.06923	1.21314	1.00541	1.08973	1.05132	1.23747	1.06837	1.18318	0.975	0.8886	0.911426	1.00015	0.977812	0.979174	0.869772	1.0024	0.963724
	61.5	1.57001	1.34808	1.10283	1.06034	1.21132	1.00384	1.14442	1.08189	1.21745	1.02323	1.2049	0.97465	0.887074	0.914208	0.999639	0.977424	0.980332	0.86886	1.0023	0.965937
	61.55	1.49395	1.30213	1.09133	1.09601	1.20228	1.01484	1.18095	1.03151	1.17317	1.03787	1.18293	0.974253	0.885543	0.917159	0.998915	0.977077	0.981193	0.868237	1.00223	0.96847
	61.6	1.52774	1.34909	1.06372	1.08864	1.21018	0.973304	1.11042	1.06931	1.17317	1.03991	1.19434	0.973814	0.884293	0.92007	0.998025	0.976806	0.981634	0.867983	1.00218	0.971246
	61.65	1.49724	1.31756	1.08857	1.07908	1.2329	1.01731	1.11486	1.0617	1.22433	1.02678	1.19357	0.973338	0.883419	0.922824	0.997005	0.976625	0.981683	0.86802	1.00216	0.974195
	61.7	1.6171	1.31091	1.08512	1.07908	1.21171	1.00743	1.11803	1.06939	1.15497	1.03306	1.17679	0.972833	0.882956	0.925258	0.99596	0.976563	0.981455	0.86829	1.00215	0.977215
	61.75	1.65962	1.30348	1.13227	1.11228	1.18598	1.03011	1.12267	1.05524	1.20512	1.04509	1.18151	0.972307	0.882847	0.927263	0.994914	0.97664	0.980944	0.86873	1.00217	0.980227
	61.8	1.61861	1.33074	1.11571	1.08507	1.19788	1.11026	1.13893	1.07033	1.16346	0.991682	1.1749	0.971763	0.883052	0.928848	0.993924	0.976859	0.980124	0.869334	1.00221	0.983104
	61.85	1.46117	1.33468	1.12215	1.06099	1.22287	1.03415	1.12415	1.05916	1.20107	1.04232	1.1764	0.97122	0.883583	0.930188	0.993139	0.977206	0.979117	0.870055	1.00226	0.985738
	61.9	1.54761	1.32465	1.06855	1.08302	1.15917	1.01776	1.12647	1.06205	1.21159	1.01167	1.19915	0.970702	0.884502	0.931327	0.992644	0.977666	0.978	0.870927	1.00232	0.988076
	61.95	1.53496	1.31621	1.10145	1.11177	1.2085	1.0355	1.00823	1.07113	1.1853	0.993932	1.18151	0.970228	0.8858	0.932415	0.992426	0.978229	0.976813	0.871897	1.00238	0.990122
	62	1.54825	1.35934	1.09777	1.10411	1.1967	1.00766	1.15392	1.08106	1.21199	1.01324	1.19176	0.969829	0.887462	0.933407	0.992504	0.978851	0.975491	0.873021	1.00244	0.991861
	62.05	1.55394	1.35506	1.08051	1.11155	1.21117	1.02023	1.02787	1.05564	1.25061	1.04588	1.18473	0.969522	0.889284	0.934262	0.992857	0.979483	0.973975	0.874311	1.0025	0.993269
	62.1	1.59811	1.31057	1.06303	1.11016	1.22208	1.04021	1.08994	1.0631	1.22028	1.01219	1.17653	0.969306	0.891069	0.934834	0.993555	0.980099	0.972087	0.87575	1.00253	0.994318
	62.15	1.49079	1.27667	1.07591	1.08711	1.23759	0.980714	1.02765	1.07492	1.23949	1.02673	1.19627	0.969185	0.89268	0.935046	0.994516	0.980673	0.969906	0.877328	1.00256	0.995019
	62.2	1.51964	1.27217	1.05176	1.07821	1.18623	0.993062	1.13809	1.07971	1.22352	1.0294	1.19104	0.969165	0.89412	0.934878	0.995693	0.981197	0.967557	0.879049	1.00259	0.995434
	62.25	1.49572	1.31913	1.11433	1.06603	1.17462	1.05032	1.13597	1.04898	1.22311	1.01721	1.19172	0.969252	0.895419	0.934285	0.997064	0.981659	0.965198	0.880882	1.0026	0.995591
	62.3	1.56875	1.31418	1.10628	1.0421	1.21206	1.00114	1.10494	1.05526	1.1849	1.01873	1.18026	0.969435	0.896434	0.933187	0.998605	0.982058	0.962848	0.882763	1.00261	0.995512
	62.35	1.53508	1.31812	1.08213	1.09688	1.19463	1.00002	1.14653	1.06083	1.17903	1.0295	1.1976	0.969717	0.897148	0.931611	1.00029	0.98241	0.960778	0.8846	1.00262	0.995226
	62.4	1.46762	1.32431	1.05843	1.09747	1.22253	0.982061	1.13956	1.05249	1.19622	1.01418	1.18722	0.97008	0.89759	0.92966	1.00202	0.98272	0.959045	0.886326	1.00263	0.994809
	62.45	1.49889	1.32409	1.06027	1.05983	1.18731	0.956914	1.12309	1.05369	1.19925	1.00016	1.18134	0.970496	0.897752	0.927506	1.0038	0.982981	0.957427	0.887822	1.00263	0.994337
	62.5	1.54255	1.33017	1.1049	1.11177	1.1761	0.98004	1.10916	1.07717	1.17398	1.01512	1.2194	0.970933	0.897687	0.925224	1.00569	0.983201	0.955733	0.888969	1.00264	0.993856
	62.55	1.50002	1.26732	1.07085	1.07566	1.19793	0.989694	1.17609	1.05604	1.19804	1.02474	1.17593	0.971378	0.897345	0.922904	1.00768	0.983397	0.953986	0.889772	1.00265	0.993366
	62.6	1.62267	1.3233	1.07983	1.09973	1.17847	1.01956	1.10135	1.05531	1.25607	1.02945	1.18649	0.971814	0.896793	0.920552	1.00981	0.983584	0.952335	0.890259	1.00267	0.992867
	62.65	1.58065	1.3144	1.09777	1.11242	1.20845	0.999349	1.12753	1.06981	1.22392	1.01219	1.16585	0.972223	0.896043	0.918276	1.01211	0.98377	0.951027	0.890415	1.0027	0.992345
	62.7	1.46864	1.38435	1.09018	1.09127	1.17097	1.01304	1.09818	1.05008	1.22857	1.01072	1.2052	0.972585	0.895134	0.916105	1.01463	0.983963	0.950179	0.890243	1.00272	0.991759
	62.75	1.58584	1.27848	1.04785	1.09389	1.19798	0.925481	1.15582	1.05407	1.25446	1.03473	1.18353	0.972892	0.894114	0.91409	1.01737	0.984165	0.94981	0.889703	1.00274	0.991103
	62.8	1.52888	1.34493	1.05475	1.10243	1.20238	0.995757	0.965367	1.06195	1.2399	1.0407	1.17366	0.97313	0.893089	0.912256	1.02031	0.984371	0.949714	0.888765	1.00276	0.990429
	62.85	1.59305	1.33851	1.04325	1.06347	1.18771	1.00945	1.00443	1.04174	1.2306	1.0418	1.18147	0.973301	0.892135	0.910691	1.02346	0.984545	0.949888	0.887432	1.00278	0.989769
	62.9	1.57381	1.31249	1.06694	1.075	1.19517	0.934462	1.14273	1.06133	1.16326	1.01444	1.184	0.973426	0.891192	0.909373	1.02678	0.984652	0.950334	0.885678	1.0028	0.989145
	62.95	1.48357	1.36385	1.06694	1.08798	1.20786	1.01911	1.13091	1.07121	1.17984	1.05665	1.19958	0.973509	0.890063	0.908293	1.03034	0.984698	0.950982	0.883451	1.00283	0.988549
	63	1.56407	1.3304	1.10651	1.09141	1.2051	0.949954	1.09712	1.05037	1.21927	1.00894	1.1976	0.973558	0.888792	0.907576	1.03404	0.984672	0.951944	0.880739	1.00286	0.987992
	63.05	1.49965	1.31316	1.09018	1.0626	1.22712	0.959384	1.0758	1.0641	1.21583	1.0316	1.18915	0.973574	0.887486	0.907185	1.03775	0.984555	0.953129	0.877633	1.0029	0.987471
	63.1	1.61191	1.32218	1.05889	1.09725	1.2089	1.03639	1.10789	1.07782	1.23181	0.988021	1.19056	0.973558	0.886149	0.907114	1.04132	0.984352	0.954461	0.874269	1.00294	0.98694
	63.15	1.46484	1.31305	1.0605	1.12045	1.19191	1.04762	1.1383	1.06714	1.17034	1.05833	1.19859	0.973496	0.884861	0.907283	1.04457	0.984061	0.955771	0.870851	1.00298	0.986344
	63.2	1.58584	1.33074	1.06165	1.09258	1.21023	1.01327	1.15857	1.05502	1.22615	1.01099	1.17142	0.973373	0.883731	0.907599	1.04736	0.983688	0.957008	0.867563	1.00304	0.985621
	63.25	1.45117	1.31181	1.06763	1.03458	1.20855	1.01641	1.08868	1.06549	1.194	1.03217	1.18207	0.973193	0.882744	0.907993	1.04956	0.983261	0.958166	0.86451	1.00309	0.984736
	63.3	1.60039	1.29604	1.12952	1.07441	1.20243	1.05638	1.12098	1.06879	1.27144	1.00194	1.18983	0.972969	0.881815	0.908387	1.05104	0.982786	0.959164	0.861796	1.00315	0.98369
	63.35	1.46788	1.29177	1.1187	1.05691	1.21418	0.961854	1.11972	1.06277	1.21786	1.04499	1.19013	0.972717	0.880874	0.908645	1.05165	0.982288	0.95992	0.85949	1.00321	0.982559
	63.4	1.53306	1.31835	1.13112	1.09477	1.20954	1.05773	1.10979	1.06794	1.21402	1.04452	1.17743	0.97244	0.879824	0.908657	1.05136	0.981783	0.960241	0.857658	1.00327	0.981438
	63.45	1.56356	1.32983	1.00368	1.07099	1.1924	1.00833	1.10789	1.07537	1.22089	1.01182	1.14971	0.972143	0.878712	0.90855	1.05025	0.981253	0.96004	0.85624	1.00331	0.980484
	63.5	1.61229	1.35597	1.00529	1.08499	1.23122	0.958935	1.13006	1.06861	1.17903	1.02804	1.16263	0.971837	0.877465	0.908383	1.0483	0.980693	0.959499	0.855183	1.00334	0.979717
	63.55	1.46408	1.33648	1.0444	1.07959	1.23567	0.974202	1.13851	1.05684	1.16609	1.0125	1.16542	0.971551	0.875998	0.908263	1.0455	0.980101	0.958943	0.854418	1.00336	0.979145
	63.6	1.59457	1.29661	1.05268	1.07077	1.1962	0.990593	1.13872	1.06008	1.19198	1.01711	1.197	0.97131	0.87424	0.908316	1.04194	0.979479	0.958551	0.853929	1.00336	0.97874
	63.65	1.65671	1.33141	1.0796	1.08353	1.19225	1.05211	1.02301	1.07323	1.19946	1.03301	1.1725	0.971118	0.872287	0.908564	1.03782	0.978836	0.958498	0.853716	1.00334	0.978462
	63.7	1.4394	1.30314	1.12974	1.05764	1.21966	1.06109	0.985214	1.05821	1.18085	1.05786	1.18687	0.970993	0.870321	0.909072	1.03341	0.978182	0.958509	0.853719	1.00331	0.978271
	63.75	1.66721	1.3206	1.09064	1.08149	1.22386	1.02988	1.00865	1.07036	1.20168	1.04054	1.184	0.970949	0.868668	0.909799	1.02895	0.977542	0.958615	0.853858	1.00326	0.978111
	63.8	1.53002	1.34177	1.09179	1.10476	1.2167	0.983632	1.04961	1.06075	1.20532	1.03212	1.17327	0.970973	0.867586	0.910647	1.02452	0.976958	0.958801	0.854085	1.00321	0.977928
	63.85	1.53116	1.33074	1.05751	1.04166	1.21779	1.00092	1.04053	1.05721	1.24273	1.00607	1.16799	0.971043	0.867229	0.911398	1.02024	0.976444	0.958959	0.854359	1.00316	0.977759
	63.9	1.56305	1.2751	1.04992	1.08784	1.22683	0.959159	0.968111	1.05579	1.2314	1.02291	1.18104	0.971135	0.86753	0.911878	1.01616	0.975994	0.959068	0.854671	1.00311	0.977633
	63.95	1.62077	1.34662	1.04049	1.041	1.20658	1.00631	1.06735	1.0505	1.21422	1.0316	1.16254	0.971222	0.868583	0.912038	1.01231	0.975616	0.958968	0.855032	1.00308	0.977542
	64	1.61608	1.30269	1.0253	1.11271	1.20924	1.00766	0.995138	1.05776	1.25506	1.03981	1.16881	0.9713	0.870376	0.911785	1.00859	0.975312	0.95861	0.855435	1.00305	0.977457
	64.05	1.55787	1.32736	1.05682	1.08135	1.24169	1.03797	1.038	1.06602	1.20532	1.03411	1.19284	0.971372	0.873	0.911085	1.00507	0.975065	0.95815	0.855868	1.00303	0.977253
	64.1	1.60102	1.35371	1.08351	1.10651	1.22885	1.04583	0.975079	1.06916	1.24839	1.0259	1.19786	0.971439	0.87635	0.909876	1.00178	0.974853	0.957516	0.856354	1.00303	0.976869
	64.15	1.56508	1.30933	1.06855	1.12118	1.23754	1.07411	1.02533	1.06976	1.18065	1.03306	1.15434	0.971488	0.880404	0.908175	0.998786	0.974667	0.956599	0.856865	1.00303	0.97635
	64.2	1.55521	1.31418	1.03382	1.02831	1.20317	0.985204	1.01604	1.07557	1.1942	1.04687	1.16692	0.971508	0.885154	0.906001	0.996063	0.974503	0.955392	0.857462	1.00303	0.975776
	64.25	1.62963	1.33051	1.10099	1.04881	1.23576	0.988572	1.03969	1.0746	1.19036	1.06691	1.18996	0.971494	0.890447	0.903381	0.993603	0.974342	0.9538	0.858134	1.00303	0.975235
	64.3	1.49458	1.28861	1.0819	1.07726	1.20584	0.999573	1.03103	1.07927	1.20775	1.0158	1.17919	0.97145	0.895974	0.90041	0.991438	0.974159	0.951804	0.858878	1.00303	0.974815
	64.35	1.60621	1.35518	1.03957	1.10921	1.20559	1.01394	0.987115	1.06924	1.22352	1.06073	1.17739	0.971377	0.901596	0.897137	0.989732	0.973945	0.949334	0.859693	1.00302	0.974627
	64.4	1.58672	1.34143	1.04624	1.11417	1.23033	1.01304	1.08213	1.05674	1.18126	1.05069	1.16619	0.971276	0.907159	0.893693	0.988621	0.973706	0.946429	0.860525	1.00301	0.974733
	64.45	1.569	1.33254	1.08765	1.09229	1.26229	1.02068	1.01583	1.07393	1.1578	1.0474	1.17778	0.971162	0.912397	0.89018	0.988181	0.973441	0.943124	0.861355	1.00299	0.975155
	64.5	1.57457	1.24108	1.06096	1.09411	1.21171	0.971284	1.04856	1.05719	1.21341	1.07052	1.1631	0.971058	0.91704	0.88673	0.988424	0.973168	0.939761	0.862136	1.00296	0.975862
	64.55	1.5099	1.29965	1.09064	1.1311	1.2128	1.05368	1.03378	1.05427	1.24131	1.01758	1.18181	0.970964	0.920946	0.883482	0.989402	0.972921	0.936629	0.862814	1.00293	0.97683
	64.6	1.58001	1.30753	1.08005	1.11483	1.19971	0.98453	0.971701	1.06876	1.14567	1.04896	1.1564	0.97087	0.923868	0.880548	0.991016	0.972714	0.933902	0.86343	1.00289	0.978053
	64.65	1.57837	1.31125	1.06326	1.08244	1.20554	1.03886	1.03906	1.05918	1.17721	1.03107	1.17632	0.970769	0.925538	0.877981	0.993057	0.972555	0.931709	0.864064	1.00285	0.979452
	64.7	1.53572	1.32848	1.03727	1.08047	1.23818	1.0126	1.0532	1.05826	1.15922	1.00183	1.18129	0.970653	0.925927	0.875824	0.995412	0.972444	0.930231	0.864841	1.00281	0.980921
	64.75	1.52154	1.32702	1.06625	1.03809	1.19329	0.975999	1.03293	1.05978	1.16852	1.04504	1.1888	0.970516	0.924866	0.874043	0.99807	0.972389	0.929443	0.865796	1.00276	0.982392
	64.8	1.53268	1.34459	1.1072	1.12008	1.16845	0.978468	1.05489	1.08448	1.15578	1.02647	1.19936	0.970367	0.922377	0.872641	1.0009	0.972399	0.929274	0.866889	1.00273	0.983828
	64.85	1.52977	1.32184	1.05682	1.07967	1.22757	1.09477	1.02364	1.06065	1.13536	1.03113	1.15907	0.970211	0.918571	0.87162	1.00378	0.972477	0.929713	0.86808	1.0027	0.985157
	64.9	1.56242	1.32465	1.08742	1.06143	1.22781	1.01349	1.06376	1.07525	1.18935	1.02291	1.1934	0.970057	0.913605	0.870897	1.00649	0.972611	0.930751	0.869339	1.00267	0.986359
	64.95	1.6314	1.34053	1.02876	1.10834	1.19028	0.995757	1.04117	1.04977	1.1487	1.03055	1.17816	0.969903	0.907712	0.870485	1.00888	0.972764	0.932222	0.870664	1.00265	0.987408
	65	1.63823	1.29661	1.11732	1.05414	1.20213	1.0438	1.00696	1.07769	1.22898	1.03395	1.1779	0.969745	0.90118	0.870417	1.01086	0.972895	0.934007	0.872023	1.00263	0.988246
	65.05	1.54749	1.31001	1.14056	1.1095	1.22687	1.04111	1.02955	1.06781	1.16973	1.06136	1.16254	0.969587	0.894189	0.870748	1.01235	0.972976	0.935864	0.873404	1.00261	0.988827
	65.1	1.45775	1.38885	1.06786	1.09426	1.2165	1.03505	1.04138	1.07789	1.17539	1.00565	1.18026	0.969437	0.887012	0.871458	1.01334	0.97298	0.937525	0.874815	1.00259	0.989142
	65.15	1.50939	1.29751	1.09041	1.09499	1.2204	1.05593	1.01541	1.04199	1.21361	1.02453	1.16065	0.969303	0.879721	0.872445	1.01391	0.972915	0.938712	0.876219	1.00257	0.989198
	65.2	1.55407	1.28016	1.06901	1.1125	1.21769	1.01551	1.03716	1.04476	1.2215	1.02103	1.1737	0.969193	0.872387	0.873641	1.01414	0.972791	0.939364	0.877517	1.00254	0.989053
	65.25	1.58799	1.30539	1.05797	1.06201	1.22302	0.924807	1.02913	1.07602	1.18267	0.976826	1.19494	0.969108	0.865245	0.874891	1.01408	0.972611	0.939477	0.878535	1.0025	0.988749
	65.3	1.47522	1.28568	1.11985	1.03984	1.23399	1.0236	1.05658	1.07223	1.22473	1.01794	1.18438	0.969051	0.85837	0.876124	1.01381	0.972412	0.939154	0.879258	1.00247	0.988317
	65.35	1.5266	1.26428	1.06924	1.08455	1.16484	1.01933	1.04138	1.07408	1.1671	1.04086	1.17846	0.969018	0.85203	0.87736	1.01328	0.972195	0.938462	0.879729	1.00242	0.987752
	65.4	1.63937	1.33749	1.07131	1.06953	1.22376	1.06019	1.01119	1.05991	1.17499	1.03416	1.1522	0.969015	0.846381	0.878564	1.01261	0.971926	0.93762	0.880002	1.00238	0.987044
	65.45	1.58204	1.25392	1.08696	1.08324	1.19616	1.0575	1.04159	1.07041	1.17539	1.01407	1.1946	0.969034	0.841482	0.879683	1.0118	0.971623	0.936795	0.880222	1.00234	0.986204
	65.5	1.67532	1.32387	1.09409	1.11913	1.21102	1.01147	1.05046	1.0769	1.22473	1.03631	1.18365	0.969067	0.83752	0.880632	1.01082	0.971312	0.936152	0.880524	1.00231	0.985241
	65.55	1.53711	1.31159	1.07476	1.05676	1.2124	1.04515	1.03061	1.06168	1.28074	1.07413	1.17323	0.969102	0.834451	0.881405	1.00966	0.971024	0.935612	0.880982	1.00228	0.984214
	65.6	1.56242	1.2528	1.01541	1.09455	1.22969	1.00541	1.03293	1.08775	1.13131	1.04127	1.18091	0.96914	0.832269	0.881992	1.00836	0.970769	0.935143	0.881577	1.00226	0.983202
	65.65	1.60115	1.31181	1.11364	1.07653	1.20208	1.00586	1.01224	1.06544	1.21179	1.00649	1.16962	0.969173	0.830788	0.882516	1.00703	0.970532	0.93464	0.882181	1.00225	0.982221
	65.7	1.58254	1.34312	1.06372	1.08054	1.20569	1.04403	1.10135	1.0763	1.14021	1.01815	1.18516	0.969204	0.829906	0.882978	1.00582	0.970339	0.934004	0.882705	1.00224	0.981359
	65.75	1.53635	1.31801	1.07499	1.08207	1.21991	0.96814	1.00844	1.06991	1.16367	1.01601	1.17314	0.969253	0.829586	0.883333	1.00481	0.970214	0.933264	0.883077	1.00223	0.980603
	65.8	1.62482	1.30427	1.1003	1.06741	1.20174	1.0227	1.05194	1.06884	1.22675	1.04839	1.1764	0.969349	0.829683	0.88353	1.00403	0.97015	0.932529	0.883302	1.00223	0.979916
	65.85	1.51762	1.31024	1.08719	1.07296	1.19947	1.03707	1.02618	1.07607	1.18227	1.01188	1.1846	0.969516	0.830176	0.883576	1.00342	0.970138	0.931595	0.883458	1.00224	0.979237
	65.9	1.54129	1.33513	1.07545	1.05596	1.21458	1.00519	1.04244	1.05299	1.21826	1.0293	1.18687	0.969767	0.831006	0.883462	1.00292	0.970149	0.930447	0.883598	1.00224	0.97856
	65.95	1.64646	1.32353	1.03129	1.07631	1.2204	0.958037	1.05806	1.0622	1.20471	1.02333	1.17932	0.970088	0.83204	0.883159	1.00254	0.97014	0.929294	0.883776	1.00224	0.977862
	66	1.5247	1.32758	1.11042	1.10287	1.19541	1.03774	1.04624	1.09181	1.19946	1.02867	1.16692	0.970454	0.833086	0.882662	1.00224	0.9701	0.928237	0.884075	1.00224	0.97715
	66.05	1.56116	1.29571	1.03888	1.08127	1.19937	1.04111	1.08551	1.06372	1.1851	1.03264	1.17537	0.970836	0.834071	0.882072	1.00198	0.970028	0.927331	0.884608	1.00224	0.976364
	66.1	1.59077	1.30675	1.0651	1.09185	1.18519	0.98453	1.0475	1.07547	1.17843	1.03672	1.18816	0.971204	0.835074	0.881542	1.00167	0.969934	0.926717	0.885478	1.00224	0.975486
	66.15	1.6114	1.29267	1.07821	1.0618	1.23003	1.05503	1.02639	1.052	1.16528	1.01156	1.17983	0.971545	0.836112	0.881162	1.00108	0.969828	0.926573	0.886692	1.00223	0.974574
	66.2	1.55343	1.32769	1.05291	1.08485	1.23339	1.01619	1.02765	1.08441	1.18247	1.01099	1.18108	0.971843	0.837213	0.880978	1.00016	0.969708	0.926749	0.888233	1.00224	0.973706
	66.25	1.58482	1.34763	1.08443	1.08229	1.22268	0.978917	1.04434	1.07213	1.18712	1.01716	1.15937	0.972088	0.838277	0.881073	0.999016	0.969575	0.927307	0.890037	1.00224	0.972941
	66.3	1.64583	1.30325	1.07407	1.07821	1.1889	1.00384	1.04349	1.06539	1.10422	1.00984	1.17061	0.97227	0.839209	0.881377	0.997792	0.969418	0.928331	0.891995	1.00225	0.972354
	66.35	1.59621	1.32004	1.03405	1.12672	1.18731	1.01596	1.03821	1.08034	1.15315	1.03421	1.16722	0.972379	0.840078	0.881679	0.996692	0.969231	0.929801	0.893996	1.00226	0.97198
	66.4	1.58634	1.35529	1.01104	1.05756	1.19453	0.976897	1.09079	1.06507	1.2583	1.03678	1.16246	0.972414	0.840957	0.881757	0.995873	0.969041	0.931474	0.895858	1.00227	0.971854
	66.45	1.63013	1.37872	1.1026	1.08667	1.2291	1.02539	1.0437	1.07046	1.12909	1.034	1.18713	0.972376	0.841945	0.88156	0.995395	0.968869	0.933082	0.897376	1.00227	0.97202
	66.5	1.65722	1.32612	1.0674	1.07398	1.19087	0.9989	1.04919	1.0628	1.16447	1.04038	1.16743	0.972288	0.843059	0.881112	0.995259	0.968726	0.934444	0.898477	1.00228	0.972511
	66.55	1.55875	1.30596	1.07384	1.10739	1.16074	1.0355	1.0076	1.08373	1.16326	1.03484	1.16018	0.972167	0.844278	0.88043	0.995617	0.968577	0.93553	0.899151	1.00228	0.973288
	66.6	1.65722	1.35518	1.09409	1.06989	1.21971	0.967916	1.0758	1.08026	1.18429	1.04923	1.1785	0.97203	0.845477	0.87958	0.996527	0.968413	0.936333	0.899251	1.00229	0.974333
	66.65	1.57077	1.26935	1.10789	1.07186	1.20761	0.98251	1.03504	1.06337	1.17661	1.02155	1.18679	0.971887	0.846899	0.878671	0.997957	0.968239	0.936692	0.898783	1.0023	0.975617
	66.7	1.64	1.37748	1.13411	1.08317	1.18376	1.02629	0.993238	1.08795	1.19663	1.0261	1.18065	0.971762	0.848776	0.877748	0.999894	0.968103	0.936611	0.897781	1.00231	0.977132
	66.75	1.56014	1.30337	1.0467	1.07427	1.20737	1.05683	1.038	1.06729	1.1948	1.04797	1.18923	0.971662	0.851254	0.87689	1.00226	0.968033	0.936222	0.896279	1.00231	0.978851
	66.8	1.68164	1.32454	1.11226	1.11373	1.19853	1.01754	1.04222	1.07929	1.16549	1.04112	1.17267	0.971594	0.854371	0.87612	1.00499	0.968024	0.935689	0.894349	1.00231	0.980703
	66.85	1.66241	1.34189	1.04394	1.11906	1.22757	0.993062	1.00823	1.05926	1.17115	1.03777	1.16533	0.971557	0.857984	0.875463	1.00802	0.968068	0.935264	0.892115	1.00231	0.982627
	66.9	1.47649	1.32837	1.11341	1.06479	1.20183	1.00721	1.05848	1.08041	1.12646	1.01611	1.17361	0.971557	0.86199	0.87487	1.01122	0.968148	0.935117	0.88967	1.00231	0.984549
	66.95	1.61963	1.33862	1.06855	1.08339	1.17541	0.943443	1.03526	1.06826	1.16528	1.0758	1.17842	0.971604	0.866053	0.874308	1.01444	0.968279	0.935319	0.887158	1.0023	0.986328
	67	1.71594	1.36565	1.09915	1.09477	1.2009	0.963874	1.07347	1.06185	1.22817	1.01271	1.17194	0.971705	0.869902	0.873811	1.01751	0.968471	0.935971	0.884705	1.0023	0.987876
	67.05	1.59318	1.31328	1.11019	1.06997	1.18341	1.07636	1.057	1.07443	1.18288	1.02527	1.1861	0.971866	0.873377	0.87335	1.02032	0.968713	0.936939	0.882434	1.00231	0.989195
	67.1	1.60722	1.30314	1.04302	1.09652	1.20524	1.01282	1.01646	1.08278	1.17317	1.03416	1.18348	0.972092	0.876345	0.872899	1.02284	0.96902	0.938165	0.880452	1.00233	0.990312
	67.15	1.63962	1.32409	1.08972	1.07172	1.18653	1.0099	1.08044	1.05691	1.23282	0.997594	1.15816	0.972374	0.878663	0.87247	1.025	0.969411	0.939579	0.878816	1.00236	0.991232
	67.2	1.58824	1.30449	1.08328	1.082	1.2007	1.03505	1.05996	1.0752	1.17863	1.0248	1.14997	0.972692	0.880379	0.872049	1.02673	0.969895	0.941308	0.877547	1.0024	0.99195
	67.25	1.66076	1.30201	1.10697	1.1168	1.17833	1.05907	1.05532	1.07425	1.20148	1.00894	1.16662	0.973024	0.881522	0.8717	1.0281	0.970459	0.943355	0.876603	1.00245	0.992437
	67.3	1.54559	1.32533	1.11594	1.08514	1.20134	1.01439	0.983736	1.06457	1.17802	1.06346	1.1513	0.973347	0.882299	0.871429	1.02921	0.971052	0.945652	0.875938	1.0025	0.992651
	67.35	1.65367	1.28715	1.14332	1.07522	1.15413	0.979366	1.08762	1.04666	1.2312	1.04012	1.14962	0.973639	0.883011	0.871263	1.03013	0.971626	0.948177	0.875501	1.00253	0.992555
	67.4	1.54293	1.33028	1.08949	1.09842	1.20504	1.06132	1.07284	1.05294	1.13657	1.02903	1.15696	0.973869	0.883927	0.871218	1.03094	0.972158	0.950749	0.875204	1.00255	0.992223
	67.45	1.57141	1.31181	1.05176	1.07551	1.18653	0.944565	1.03716	1.06327	1.176	1.03024	1.17275	0.97402	0.885107	0.871336	1.03167	0.972626	0.95342	0.875042	1.00253	0.9917
	67.5	1.64481	1.31125	1.05153	1.08434	1.15729	0.96365	0.936228	1.08658	1.12828	1.0476	1.16353	0.974082	0.886572	0.871529	1.03242	0.972991	0.956305	0.875016	1.0025	0.991065
	67.55	1.54192	1.36216	1.08489	1.06668	1.23112	1.04246	1.0361	1.08224	1.26942	1.03934	1.1549	0.974046	0.888205	0.871807	1.03323	0.9732	0.959149	0.8751	1.00243	0.990383
	67.6	1.55837	1.33772	1.0812	1.09426	1.21586	1.05683	1.05637	1.06479	1.16609	1.05388	1.19799	0.973915	0.889753	0.872169	1.0342	0.973222	0.961655	0.875293	1.00234	0.989672
	67.65	1.57014	1.31677	1.0444	1.1095	1.19527	1.08848	1.03631	1.06425	1.18207	1.03029	1.18018	0.973683	0.891224	0.872581	1.03537	0.973035	0.96368	0.875647	1.00223	0.988978
	67.7	1.63355	1.31598	1.07338	1.07865	1.18643	1.03684	1.03779	1.06881	1.17095	1.04504	1.16692	0.973363	0.892692	0.872945	1.03667	0.972652	0.965062	0.876213	1.00211	0.988315
	67.75	1.63671	1.33558	1.12031	1.09258	1.17423	1.04538	1.03547	1.07485	1.19925	1.0498	1.16731	0.972972	0.89425	0.87323	1.03794	0.972106	0.965733	0.876977	1.00198	0.987689
	67.8	1.60849	1.36069	1.07936	1.09535	1.18771	1.04493	1.05067	1.07275	1.22089	1.04446	1.15117	0.972532	0.895949	0.873387	1.03902	0.971433	0.965763	0.877901	1.00186	0.987152
	67.85	1.57989	1.35225	1.072	1.11126	1.18643	0.963425	1.0209	1.06095	1.17802	1.03395	1.1731	0.972075	0.897965	0.873435	1.03984	0.970628	0.965296	0.878933	1.00176	0.986809
	67.9	1.68228	1.28737	1.04486	1.09003	1.16756	1.009	1.03251	1.06068	1.19056	1.05373	1.17606	0.971624	0.900231	0.873548	1.04043	0.969692	0.964193	0.880117	1.00168	0.986669
	67.95	1.68	1.37511	1.0628	1.0866	1.18213	0.966793	1.06313	1.07078	1.16913	0.992362	1.1625	0.971215	0.902621	0.873919	1.04089	0.96864	0.962342	0.881468	1.00161	0.986702
	68	1.64633	1.30618	1.07177	1.06617	1.18035	0.978693	1.06608	1.09304	1.14446	1.04839	1.16267	0.97086	0.904938	0.874522	1.04119	0.96752	0.959894	0.88294	1.00158	0.986903
	68.05	1.58546	1.32105	1.06211	1.07741	1.15586	1.02427	1.01984	1.0752	1.14709	1.00696	1.17533	0.970572	0.907253	0.875333	1.04128	0.966365	0.957066	0.88447	1.00156	0.987296
	68.1	1.64152	1.32364	1.06027	1.09068	1.17304	1.02876	1.06059	1.05447	1.19905	1.02616	1.17473	0.97035	0.909508	0.876314	1.04121	0.965214	0.95385	0.88599	1.00158	0.987849
	68.15	1.66658	1.36847	1.11617	1.07719	1.16899	0.958486	1.05384	1.07355	1.16387	1.02647	1.17683	0.970197	0.911629	0.877441	1.04097	0.964099	0.950194	0.887481	1.00161	0.988524
	68.2	1.63735	1.30731	1.0467	1.07376	1.15798	1.00564	1.04032	1.06839	1.231	1.02647	1.14649	0.970123	0.913631	0.878731	1.04045	0.963062	0.946105	0.8889	1.00166	0.989283
	68.25	1.61786	1.3509	1.07638	1.10586	1.18297	1.02449	1.01182	1.05105	1.20775	1.05268	1.15765	0.970124	0.915556	0.880212	1.03956	0.962127	0.941667	0.890136	1.00174	0.990084
	68.3	1.71506	1.30021	1.02208	1.11695	1.14978	1.01372	0.982258	1.07123	1.1574	1.02035	1.15383	0.970196	0.917428	0.881867	1.03838	0.96129	0.936873	0.891088	1.00183	0.990812
	68.35	1.57495	1.3179	1.13136	1.1052	1.18371	1.009	1.05574	1.05823	1.1855	0.992362	1.14113	0.970316	0.919171	0.883612	1.03701	0.960542	0.931863	0.891695	1.00193	0.991385
	68.4	1.60052	1.34921	1.023	1.08237	1.14134	0.930196	1.03673	1.05624	1.20653	1.03364	1.14443	0.970469	0.920676	0.885339	1.03553	0.959903	0.926819	0.891834	1.00204	0.99177
	68.45	1.60469	1.31091	1.07223	1.09134	1.2091	1.04201	1.04434	1.07275	1.17681	1.04363	1.13207	0.970622	0.921809	0.886991	1.03398	0.959363	0.92225	0.891342	1.00214	0.991962
	68.5	1.56875	1.36971	1.05406	1.07923	1.18178	0.99396	1.09754	1.06791	1.14203	1.00314	1.1737	0.970766	0.922556	0.888466	1.03245	0.958927	0.918412	0.890227	1.00222	0.991975
	68.55	1.66734	1.34211	1.07936	1.07011	1.20258	0.967018	1.01309	1.07854	1.14709	1.03636	1.16692	0.970909	0.922986	0.889579	1.03091	0.958598	0.91548	0.888587	1.0023	0.991815
	68.6	1.70607	1.30348	1.10145	1.04553	1.1644	1.01911	1.05025	1.0609	1.14749	1.01669	1.16525	0.971064	0.923236	0.890088	1.02928	0.958389	0.913554	0.886505	1.00236	0.99149
	68.65	1.59482	1.27724	1.08489	1.07361	1.15566	1.08063	1.0266	1.06801	1.18955	1.03787	1.1561	0.971249	0.923401	0.889895	1.02758	0.958291	0.912648	0.884116	1.0024	0.991021
	68.7	1.63241	1.29728	1.1049	1.09127	1.19853	1.04942	1.06461	1.06275	1.16205	1.04054	1.16134	0.971459	0.923626	0.889084	1.02587	0.958291	0.912702	0.881526	1.00243	0.990443
	68.75	1.63431	1.24964	1.06694	1.05815	1.16643	1.02674	0.98627	1.06509	1.18793	1.02506	1.18271	0.971678	0.923844	0.88771	1.02425	0.958369	0.913525	0.878794	1.00244	0.989735
	68.8	1.66924	1.31654	1.08051	1.08988	1.18578	1.02988	1.03568	1.07555	1.1942	1.03343	1.12963	0.971898	0.923999	0.885908	1.02272	0.958469	0.91497	0.876003	1.00245	0.988918
	68.85	1.7229	1.3251	1.05107	1.0669	1.1766	0.963874	1.02069	1.03967	1.13394	1.0011	1.17593	0.972116	0.92411	0.8838	1.02113	0.958573	0.917106	0.873142	1.00245	0.987996
	68.9	1.66886	1.30573	1.1026	1.06778	1.17551	1.03954	0.996405	1.07081	1.19561	1.01161	1.14847	0.972331	0.924143	0.881491	1.01941	0.958662	0.919868	0.870328	1.00245	0.98701
	68.95	1.67316	1.34819	1.10559	1.10571	1.18253	0.977121	1.0247	1.07375	1.17802	1.03568	1.14851	0.97254	0.924131	0.879136	1.01765	0.958728	0.923311	0.867675	1.00246	0.98597
	69	1.59001	1.37714	1.09685	1.07646	1.16741	1.00833	1.06059	1.07183	1.14041	1.035	1.1622	0.972741	0.924086	0.876928	1.01595	0.958768	0.927162	0.865255	1.00249	0.984907
	69.05	1.57255	1.37658	1.07776	1.09973	1.1723	0.986776	1.0701	1.05424	1.18591	1.02004	1.17288	0.972928	0.924043	0.874965	1.01437	0.958787	0.931191	0.863119	1.00252	0.983856
	69.1	1.67494	1.32814	1.01863	1.06063	1.15536	0.996879	1.02216	1.04977	1.15922	1.0112	1.17108	0.973106	0.923827	0.87329	1.01299	0.958789	0.935292	0.861243	1.00257	0.982848
	69.15	1.63254	1.36734	1.14217	1.08973	1.18771	0.989919	0.99366	1.07218	1.14729	1.02265	1.16452	0.973264	0.923335	0.871857	1.01186	0.958781	0.939351	0.859636	1.00262	0.981878
	69.2	1.7067	1.35439	1.12767	1.08207	1.18253	0.999349	1.00548	1.07131	1.13273	1.03756	1.15761	0.973404	0.922518	0.870628	1.011	0.958775	0.943271	0.858366	1.00269	0.980987
	69.25	1.65595	1.35292	1.08604	1.09499	1.164	1.02382	1.04687	1.07829	1.18106	1.01533	1.13504	0.973531	0.921369	0.869707	1.0103	0.958789	0.946998	0.857508	1.00276	0.980247
	69.3	1.63861	1.34234	1.1256	1.1176	1.14134	1.01888	0.977402	1.07617	1.17014	1.02862	1.17267	0.973634	0.919847	0.869113	1.00964	0.958823	0.950422	0.857126	1.00283	0.979721
	69.35	1.57444	1.31756	1.07545	1.07157	1.15186	1.00025	1.04096	1.06889	1.14506	1.02542	1.12692	0.973714	0.917992	0.868749	1.00885	0.95888	0.953534	0.857263	1.00289	0.979442
	69.4	1.62431	1.34549	1.06349	1.14416	1.18356	0.986327	1.05806	1.07809	1.18571	1.0147	1.1398	0.97377	0.915873	0.868519	1.008	0.95893	0.956393	0.857878	1.00294	0.979463
	69.45	1.57014	1.35214	1.05176	1.15379	1.12776	1.02741	1.00189	1.07186	1.20209	1.04509	1.14203	0.973814	0.913651	0.868434	1.00719	0.958936	0.95915	0.858912	1.00298	0.979823
	69.5	1.72759	1.29075	1.07638	1.10206	1.18267	1.04897	1.0171	1.06008	1.15881	1.03761	1.14078	0.973869	0.911262	0.868519	1.00653	0.958862	0.961983	0.860285	1.003	0.980572
	69.55	1.69	1.33389	1.0559	1.08652	1.17991	1.01596	1.03441	1.06292	1.18328	1.00345	1.16258	0.973954	0.908693	0.868842	1.00606	0.958681	0.965117	0.861942	1.003	0.981633
	69.6	1.5766	1.35033	1.03934	1.07814	1.16484	1.02158	1.0418	1.08079	1.19076	1.04091	1.15306	0.974081	0.906092	0.869461	1.00584	0.958385	0.968765	0.863804	1.00299	0.982942
	69.65	1.5733	1.34932	1.06464	1.10374	1.12415	0.967916	0.983525	1.07709	1.20269	1.03625	1.12843	0.974265	0.903513	0.870453	1.00582	0.957988	0.972994	0.865749	1.00296	0.984395
	69.7	1.68582	1.33457	1.04578	1.13117	1.1521	0.963425	1.04244	1.085	1.23949	1.02966	1.1658	0.974492	0.9009	0.871809	1.00591	0.9575	0.977693	0.867645	1.00291	0.985917
	69.75	1.59039	1.31959	1.11732	1.05917	1.13699	1.01776	1.03272	1.07091	1.17843	1.04148	1.16173	0.974744	0.898282	0.873472	1.00604	0.95693	0.982711	0.869376	1.00284	0.987406
	69.8	1.62671	1.3322	1.03842	1.09805	1.15872	1.02203	1.00865	1.09124	1.15295	1.02548	1.1667	0.975029	0.895677	0.875324	1.0062	0.956283	0.987947	0.870892	1.00276	0.988705
	69.85	1.69063	1.39629	1.13918	1.04932	1.14104	0.974876	1.07812	1.06445	1.17499	1.04907	1.14152	0.975328	0.893006	0.877367	1.0064	0.955584	0.993409	0.872103	1.00268	0.989738
	69.9	1.64228	1.37309	1.05199	1.09134	1.17452	0.964997	1.0209	1.08471	1.20209	1.03986	1.14366	0.975609	0.890425	0.879479	1.00674	0.954899	0.998995	0.873072	1.00259	0.990406
	69.95	1.70683	1.32296	1.09179	1.05961	1.13146	0.941647	1.03462	1.03997	1.16043	1.07209	1.15838	0.975845	0.887963	0.881627	1.00723	0.954273	1.0045	0.873846	1.0025	0.990708
	70	1.64165	1.32555	1.07706	1.06471	1.18667	0.944565	1.05426	1.07445	1.13859	1.00434	1.16962	0.976022	0.885698	0.883805	1.0078	0.953752	1.00955	0.87444	1.00242	0.990635
	70.05	1.74796	1.29177	1.13389	1.08011	1.15907	1.04785	0.989648	1.0743	1.18368	1.02668	1.15203	0.976148	0.883661	0.885922	1.0085	0.953353	1.01387	0.87489	1.00234	0.99014
	70.1	1.64823	1.33276	1.12376	1.08747	1.1442	0.954444	1.02407	1.06332	1.1671	1.04431	1.15284	0.976233	0.881803	0.887944	1.00931	0.9531	1.01734	0.875248	1.00228	0.98923
	70.15	1.59469	1.33535	1.08328	1.13825	1.14173	1.01282	1.03272	1.07789	1.18813	1.03871	1.15538	0.976293	0.880051	0.889915	1.01014	0.952988	1.01985	0.875559	1.00222	0.987932
	70.2	1.62216	1.35799	1.02554	1.10112	1.16267	1.02741	1.03336	1.07023	1.17378	1.03034	1.17486	0.976336	0.878189	0.891845	1.01096	0.953013	1.0214	0.875864	1.00218	0.986282
	70.25	1.66101	1.3215	1.05314	1.08521	1.1487	1.02405	1.072	1.06532	1.16427	1.05252	1.12315	0.97636	0.876214	0.893651	1.01167	0.953155	1.02205	0.876246	1.00215	0.984336
	70.3	1.60836	1.34448	1.06349	1.10484	1.15121	1.03819	1.06038	1.08271	1.18186	0.989799	1.15855	0.976369	0.874289	0.895242	1.01212	0.953404	1.02182	0.876688	1.00213	0.982186
	70.35	1.56242	1.3135	1.05889	1.08667	1.1847	1.05817	1.02048	1.07151	1.16407	1.03008	1.16413	0.976364	0.872651	0.896476	1.01228	0.953728	1.02088	0.87711	1.00212	0.97998
	70.4	1.6538	1.30032	1.09248	1.08572	1.18697	0.94726	1.03906	1.06904	1.16953	0.977558	1.17404	0.976346	0.871522	0.897191	1.01218	0.954104	1.01944	0.87751	1.00212	0.97784
	70.45	1.67936	1.36092	1.0934	1.09645	1.14035	0.957812	1.07685	1.09344	1.19218	1.034	1.14752	0.976316	0.871007	0.897323	1.01184	0.95449	1.01757	0.877873	1.00212	0.975848
	70.5	1.61077	1.31913	1.09064	1.08733	1.14578	1.02809	1.04539	1.07909	1.1487	1.07188	1.1631	0.976288	0.871183	0.896865	1.01133	0.954855	1.01531	0.878153	1.00212	0.974118
	70.55	1.56812	1.34909	1.05291	1.05632	1.1601	0.992838	1.04434	1.07622	1.16306	1.06774	1.14533	0.976265	0.872073	0.895887	1.01072	0.955161	1.01278	0.878307	1.00211	0.972687
	70.6	1.64848	1.34718	1.08443	1.10819	1.14761	1.01821	1.00422	1.09339	1.18914	1.01135	1.15087	0.97624	0.87358	0.894352	1.01014	0.955382	1.01007	0.878308	1.00209	0.971528
	70.65	1.54749	1.33952	1.11042	1.13489	1.15734	1.05795	1.05468	1.06549	1.19784	1.02694	1.15452	0.976209	0.875424	0.892288	1.00954	0.955494	1.00729	0.878165	1.00206	0.970605
	70.7	1.67683	1.30787	1.02945	1.06654	1.14632	0.978917	1.05679	1.07884	1.17256	1.02631	1.16984	0.976161	0.877368	0.889678	1.00891	0.955485	1.00419	0.877886	1.00203	0.96988
	70.75	1.63001	1.32713	1.1187	1.10834	1.14637	1.07052	1.06207	1.06048	1.13172	1.01454	1.15563	0.976086	0.879229	0.886618	1.00818	0.955372	1.00061	0.877504	1.002	0.969297
	70.8	1.6881	1.32465	1.08581	1.07653	1.13205	0.995981	1.06566	1.06963	1.18894	1.02893	1.14392	0.975976	0.880839	0.883172	1.00738	0.955191	0.996431	0.877049	1.00198	0.968751
	70.85	1.63026	1.36745	1.05981	1.08455	1.12766	1.01484	1.01393	1.06362	1.15376	1.04185	1.14701	0.97583	0.882176	0.879472	1.00662	0.954937	0.991653	0.87654	1.00197	0.968207
	70.9	1.63216	1.33254	1.11962	1.07668	1.16381	0.980938	1.08699	1.06028	1.20673	1.03097	1.16477	0.975642	0.883267	0.875724	1.00588	0.954615	0.986119	0.875933	1.00197	0.967663
	70.95	1.5523	1.35901	1.05475	1.07609	1.13017	1.05795	1.04455	1.09162	1.13758	1.04462	1.16293	0.975398	0.884261	0.872155	1.0051	0.95424	0.979871	0.875156	1.00199	0.967113
	71	1.62393	1.29762	1.10214	1.09732	1.12484	0.990368	1.01984	1.08398	1.20512	0.99864	1.14606	0.975079	0.88503	0.868948	1.00426	0.95381	0.972906	0.874204	1.002	0.966612
	71.05	1.66038	1.36092	1.05935	1.07186	1.15087	1.04964	1.05996	1.07869	1.1392	1.03128	1.16318	0.974693	0.885475	0.866283	1.00338	0.953316	0.965198	0.873138	1.00201	0.966243
	71.1	1.57584	1.30629	1.07246	1.12935	1.18564	0.999124	1.06418	1.08234	1.17196	1.01287	1.15229	0.974249	0.885644	0.864208	1.00257	0.952753	0.957109	0.872007	1.00201	0.96608
	71.15	1.63798	1.31902	1.13296	1.16196	1.19008	1.00721	1.07094	1.07171	1.18288	0.997541	1.15851	0.973764	0.88537	0.86289	1.00187	0.952155	0.948818	0.870901	1.002	0.966156
	71.2	1.63216	1.37207	1.07821	1.08098	1.15457	1.01956	1.08361	1.07727	1.16892	1.00345	1.14439	0.973258	0.884594	0.862477	1.00136	0.95154	0.940764	0.869872	1.00198	0.966446
	71.25	1.60279	1.37252	1.08926	1.07952	1.17121	1.00204	1.09501	1.06023	1.21684	1.03243	1.13383	0.972752	0.883268	0.862984	1.00115	0.950915	0.933208	0.868904	1.00195	0.966899
	71.3	1.56698	1.32803	1.06234	1.0971	1.12445	1.03909	1.0456	1.07522	1.19703	1.04138	1.16164	0.972278	0.881464	0.864331	1.0013	0.950264	0.926354	0.868057	1.0019	0.967542
	71.35	1.56457	1.35033	1.05797	1.05377	1.15551	1.02944	1.09797	1.0768	1.12444	1.02412	1.1522	0.971866	0.879155	0.86647	1.00192	0.949598	0.920242	0.867379	1.00185	0.968363
	71.4	1.70265	1.36667	1.08466	1.12096	1.15077	1.06334	1.06925	1.0864	1.17539	1.02563	1.14533	0.971557	0.876353	0.869406	1.00312	0.94894	0.914845	0.866881	1.0018	0.969345
	71.45	1.68304	1.34335	1.04072	1.10586	1.14983	1.01102	1.12119	1.06919	1.17155	0.992572	1.17087	0.971373	0.873204	0.873131	1.00483	0.948301	0.91037	0.866541	1.00175	0.970432
	71.5	1.57875	1.33929	1.10628	1.10046	1.1442	0.977346	1.0872	1.07403	1.19076	1.02783	1.11384	0.971309	0.869947	0.877474	1.00693	0.947678	0.906931	0.866339	1.00172	0.971575
	71.55	1.62305	1.31981	1.10444	1.09185	1.17171	0.984081	1.07981	1.0632	1.18571	1.01894	1.1298	0.971349	0.866573	0.882297	1.00929	0.947096	0.904739	0.866296	1.00169	0.97276
	71.6	1.63355	1.34436	1.07315	1.13329	1.18687	0.967467	1.08572	1.06065	1.10968	1.03113	1.17966	0.971457	0.863148	0.887423	1.01171	0.946534	0.903697	0.866445	1.00167	0.973916
	71.65	1.61558	1.3634	1.07246	1.09812	1.13906	0.955567	1.10831	1.07168	1.16528	1.05001	1.16246	0.971618	0.859745	0.892697	1.01404	0.945987	0.903575	0.866821	1.00166	0.974999
	71.7	1.67924	1.38333	1.04072	1.07091	1.13813	1.02045	1.09501	1.07435	1.16933	1.02626	1.15992	0.971804	0.856471	0.898023	1.01619	0.945445	0.904221	0.867475	1.00164	0.976008
	71.75	1.64595	1.3474	1.08167	1.07821	1.14899	1.00811	1.03842	1.08857	1.12545	1.02448	1.11894	0.972	0.853367	0.903326	1.01806	0.944916	0.905515	0.868464	1.00162	0.976989
	71.8	1.63735	1.27498	1.07039	1.10454	1.17882	1.08175	1.05088	1.06118	1.10078	1.00722	1.14242	0.97219	0.850496	0.908455	1.0196	0.944421	0.907187	0.869827	1.00158	0.978031
	71.85	1.60798	1.37241	1.0628	1.07573	1.16919	0.975774	1.057	1.10065	1.16508	1.01873	1.16138	0.972345	0.848003	0.913319	1.02074	0.943993	0.909061	0.871558	1.00153	0.979146
	71.9	1.67354	1.38514	1.0161	1.09294	1.16445	0.95669	1.07453	1.07221	1.19925	1.06147	1.1561	0.972446	0.846025	0.917884	1.02155	0.943677	0.911108	0.873556	1.00146	0.980406
	71.95	1.65279	1.37624	1.07661	1.09893	1.17028	1.02988	1.09311	1.08318	1.2128	1.02684	1.13268	0.972484	0.844514	0.92215	1.02203	0.943508	0.913236	0.875582	1.00139	0.981799
	72	1.63102	1.36723	1.04739	1.04691	1.16643	1.02023	1.08129	1.08116	1.10746	1.01078	1.13804	0.972467	0.843377	0.926136	1.02218	0.943526	0.915265	0.877527	1.00132	0.983309
	72.05	1.57204	1.31373	1.05751	1.09338	1.18494	0.971284	1.0891	1.10309	1.17317	1.05529	1.15701	0.972406	0.842633	0.929692	1.02212	0.943727	0.916932	0.879432	1.00126	0.984887
	72.1	1.62165	1.34436	1.16747	1.06486	1.19744	0.983408	1.13048	1.08151	1.09916	1.01083	1.15799	0.972311	0.842281	0.932701	1.02202	0.944096	0.918054	0.881308	1.00121	0.986431
	72.15	1.60988	1.35687	1.06142	1.12118	1.16786	1.00114	1.0967	1.0736	1.18085	1.01554	1.15816	0.972211	0.842348	0.934981	1.02196	0.944615	0.918597	0.883139	1.00118	0.987857
	72.2	1.70987	1.3732	1.05728	1.11622	1.15057	1.05211	1.09015	1.1121	1.16771	1.04473	1.17224	0.972132	0.842782	0.9364	1.02189	0.945266	0.91878	0.884876	1.00116	0.98911
	72.25	1.58837	1.38581	1.02945	1.1017	1.15576	1.03752	0.95502	1.07505	1.08643	1.02882	1.18537	0.97209	0.843466	0.936864	1.02174	0.946016	0.918833	0.886434	1.00117	0.990183
	72.3	1.63228	1.34605	1.13044	1.07967	1.20737	0.998002	1.00865	1.08328	1.12889	0.964742	1.13555	0.972097	0.844392	0.936322	1.02142	0.946859	0.918917	0.887672	1.00119	0.991101
	72.35	1.6295	1.33614	1.06487	1.09251	1.15828	1.06536	1.00696	1.07036	1.14506	1.03013	1.14491	0.972158	0.845467	0.934875	1.02091	0.94779	0.919225	0.888562	1.00122	0.991841
	72.4	1.59786	1.33411	1.03911	1.09842	1.20149	1.0007	1.00696	1.09414	1.15841	1.05393	1.17087	0.972281	0.846438	0.932823	1.02015	0.948811	0.919963	0.889065	1.00127	0.992424
	72.45	1.64709	1.37466	1.08213	1.08587	1.1522	1.04223	0.998094	1.07602	1.17903	1.0317	1.14997	0.972465	0.846916	0.930377	1.01917	0.949917	0.921206	0.889197	1.00132	0.992834
	72.5	1.59115	1.34099	1.05912	1.08032	1.17936	1.02023	1.01034	1.08543	1.16892	1.034	1.12744	0.972695	0.846682	0.927691	1.01783	0.951115	0.922884	0.889026	1.00138	0.99309
	72.55	1.5685	1.34008	1.06579	1.06741	1.13832	0.951975	0.963255	1.07575	1.16407	1.03453	1.16207	0.972963	0.845645	0.92481	1.01606	0.952387	0.924807	0.888594	1.00144	0.993211
	72.6	1.63292	1.3295	1.06234	1.09273	1.16825	1.01956	1.03399	1.06846	1.09411	1.03003	1.15177	0.973272	0.843745	0.921889	1.01382	0.953698	0.926901	0.887952	1.00149	0.993291
	72.65	1.58292	1.33175	1.09225	1.09798	1.13057	0.981836	1.00928	1.07662	1.13414	1.02846	1.15113	0.973615	0.84112	0.919087	1.01116	0.955011	0.928988	0.88712	1.00154	0.99339
	72.7	1.60811	1.34099	1.09156	1.08937	1.14573	1.01709	1.05848	1.05951	1.12403	1.00926	1.16799	0.973986	0.837926	0.916439	1.00819	0.956293	0.931003	0.886155	1.00159	0.99356
	72.75	1.62684	1.37624	1.07683	1.08091	1.15571	1.0465	1.04117	1.07942	1.14466	1.03725	1.15113	0.974349	0.834328	0.914094	1.00502	0.957516	0.932881	0.885037	1.00164	0.993843
	72.8	1.60735	1.38255	1.05659	1.08543	1.17265	1.11633	0.959454	1.05696	1.14284	1.00016	1.1495	0.974689	0.830638	0.912185	1.00186	0.95868	0.934545	0.883747	1.00169	0.994273
	72.85	1.56356	1.29807	1.00023	1.09229	1.17502	1.02854	1.01287	1.09276	1.13536	0.975047	1.14203	0.975002	0.827151	0.910835	0.998915	0.959771	0.936035	0.882301	1.00174	0.994815
	72.9	1.69354	1.3465	1.08282	1.08171	1.1849	1.00541	1.03779	1.07642	1.16468	1.04441	1.1655	0.975283	0.824182	0.910093	0.996269	0.960792	0.937564	0.8807	1.00179	0.995449
	72.95	1.66253	1.37545	1.11019	1.10447	1.17062	1.01551	0.966	1.07452	1.15254	1.05059	1.16636	0.975512	0.821971	0.910007	0.99388	0.961717	0.939293	0.878985	1.00185	0.996171
	73	1.59621	1.37027	1.05176	1.11468	1.21196	1.04448	1.00084	1.07128	1.17256	1.05158	1.14825	0.975669	0.820666	0.910549	0.991806	0.962513	0.941301	0.877205	1.0019	0.996914
	73.05	1.58305	1.32353	1.04049	1.1265	1.18336	1.00025	1.02787	1.05981	1.18227	1.02856	1.14589	0.975766	0.820272	0.91162	0.990116	0.963175	0.943481	0.875471	1.00195	0.997563
	73.1	1.64329	1.32555	1.10076	1.07879	1.18109	1.02607	1.02385	1.05252	1.17216	1.05744	1.16868	0.975814	0.820677	0.913066	0.98883	0.963686	0.945789	0.873914	1.002	0.998087
	73.15	1.69189	1.33107	1.03589	1.11797	1.17107	0.985653	1.01456	1.08361	1.15861	1.03358	1.13194	0.975813	0.82193	0.914796	0.987997	0.964014	0.948161	0.872564	1.00204	0.998512
	73.2	1.61887	1.36768	1.03428	1.08995	1.20198	0.964548	1.01667	1.061	1.17742	1.01737	1.1852	0.97577	0.824025	0.916718	0.98768	0.964111	0.95064	0.871471	1.00207	0.998807
	73.25	1.62368	1.30494	1.09317	1.03874	1.17403	1.02899	1.01224	1.08029	1.21179	1.02255	1.16254	0.975674	0.827014	0.918723	0.987978	0.96396	0.953422	0.8707	1.00211	0.998994
	73.3	1.65367	1.32859	1.07223	1.04706	1.16875	0.962078	0.984792	1.08381	1.19319	1.00047	1.14658	0.975527	0.830904	0.920625	0.988888	0.963584	0.956549	0.8703	1.00214	0.999055
	73.35	1.67747	1.35383	1.09915	1.11673	1.18238	1.01911	1.02153	1.08198	1.10098	1.04802	1.12671	0.975339	0.835539	0.922264	0.990408	0.96301	0.96003	0.870276	1.00217	0.999013
	73.4	1.64798	1.33074	1.07821	1.09484	1.17724	1.00429	0.962833	1.07867	1.12949	1.05153	1.11405	0.975122	0.840844	0.923547	0.992535	0.962262	0.963599	0.870655	1.00219	0.99885
	73.45	1.59381	1.33513	1.05107	1.09893	1.19379	1.0126	1.00168	1.06814	1.13111	1.0374	1.15653	0.974886	0.846691	0.924363	0.995275	0.961396	0.966995	0.871415	1.00221	0.998521
	73.5	1.64874	1.34436	1.10835	1.08244	1.19947	1.06895	0.990915	1.08226	1.1576	1.03589	1.14443	0.974637	0.852887	0.924668	0.998569	0.960459	0.970188	0.872567	1.00222	0.997956
	73.55	1.69177	1.33648	1.10467	1.09389	1.1802	1.01147	1.00084	1.08471	1.09957	1.02563	1.12023	0.974387	0.859331	0.924424	1.00236	0.959478	0.973345	0.874021	1.00223	0.997184
	73.6	1.52913	1.39099	1.10007	1.08755	1.18277	0.995307	1.03758	1.0629	1.14749	1.02495	1.14958	0.974127	0.865807	0.923597	1.00641	0.958487	0.976526	0.875631	1.00224	0.996193
	73.65	1.69886	1.32871	1.01196	1.0982	1.14864	1.06581	1.02216	1.06427	1.16771	0.999686	1.14018	0.973848	0.872027	0.922251	1.01052	0.957512	0.979716	0.877234	1.00225	0.994987
	73.7	1.68038	1.36486	1.05728	1.11695	1.15877	1.01125	1.04138	1.06866	1.2037	1.06356	1.14847	0.973533	0.877845	0.920384	1.01443	0.956574	0.982861	0.878705	1.00225	0.993632
	73.75	1.62165	1.40609	1.10996	1.09316	1.213	1.07142	1.00401	1.07789	1.18025	0.991996	1.15301	0.973169	0.88311	0.918057	1.01796	0.955689	0.986	0.879988	1.00223	0.99222
	73.8	1.65215	1.33727	1.07591	1.13329	1.1805	0.964323	0.98078	1.06459	1.1669	1.0498	1.13328	0.972755	0.887724	0.915305	1.02106	0.954865	0.989074	0.881126	1.00221	0.990826
	73.85	1.65038	1.35619	1.11088	1.10411	1.18119	1.01372	1.00633	1.07809	1.15153	1.03269	1.15864	0.972286	0.891621	0.912246	1.02365	0.954077	0.991927	0.882208	1.00217	0.98952
	73.9	1.59798	1.33839	1.11525	1.11964	1.19675	0.986327	1.00316	1.07817	1.14122	1.04018	1.15675	0.971751	0.894766	0.909122	1.02572	0.953311	0.994243	0.883233	1.00212	0.988359
	73.95	1.66165	1.31103	1.04118	1.14219	1.16949	0.989021	0.981203	1.10145	1.1204	0.994507	1.14117	0.971145	0.897154	0.906146	1.02726	0.952556	0.995846	0.884106	1.00206	0.987438
	74	1.67063	1.37613	1.05889	1.07427	1.1443	1.0575	1.01119	1.09144	1.15699	1.00183	1.15971	0.970481	0.898928	0.903412	1.02831	0.951797	0.996728	0.884745	1.00198	0.986739
	74.05	1.5385	1.32082	1.11801	1.1141	1.19206	0.975774	0.998517	1.07857	1.1117	1.00361	1.15357	0.969769	0.900208	0.901075	1.02889	0.951036	0.99667	0.885068	1.0019	0.986211
	74.1	1.61532	1.3358	1.09685	1.12942	1.21576	0.951077	0.990915	1.08206	1.15699	1.01203	1.15748	0.969019	0.90118	0.89915	1.02911	0.950254	0.995477	0.88506	1.00182	0.985817
	74.15	1.65431	1.38649	1.01587	1.08871	1.18662	0.946586	0.983103	1.08897	1.12666	1.01036	1.15932	0.968249	0.90181	0.89771	1.02895	0.949446	0.992975	0.88472	1.00174	0.985543
	74.2	1.67747	1.36498	1.08489	1.10943	1.18124	0.974876	0.963466	1.08169	1.12383	1.01606	1.14293	0.967471	0.902158	0.896842	1.02845	0.948622	0.989073	0.884034	1.00166	0.98539
	74.25	1.68278	1.34774	1.11778	1.0518	1.23097	0.982734	1.00654	1.06939	1.10746	1.04086	1.11611	0.966705	0.902307	0.896543	1.02766	0.947827	0.98386	0.883008	1.00159	0.985388
	74.3	1.63216	1.33119	1.10237	1.1157	1.21803	1.01776	1.05215	1.07959	1.17196	1.01025	1.14761	0.965981	0.902321	0.89674	1.02665	0.947096	0.97761	0.881739	1.00152	0.985601
	74.35	1.60786	1.38007	1.01794	1.13197	1.18791	1.01641	1.01435	1.09426	1.16508	1.01941	1.15078	0.965329	0.902177	0.897456	1.02549	0.946486	0.970146	0.880406	1.00145	0.986095
	74.4	1.69468	1.40316	1.07131	1.06106	1.17082	1.00923	1.02069	1.0868	1.10867	1.03139	1.14392	0.964771	0.901676	0.898636	1.02424	0.946035	0.961604	0.879074	1.00139	0.986873
	74.45	1.65722	1.36903	1.04302	1.10221	1.18534	1.02764	1.0418	1.07186	1.14062	1.03228	1.1416	0.964319	0.900876	0.900237	1.02311	0.94574	0.952374	0.87782	1.00133	0.987954
	74.5	1.55508	1.36452	1.1026	1.116	1.1964	1.03011	1.02597	1.08645	1.15962	1.00832	1.15842	0.963993	0.899982	0.902165	1.02227	0.945597	0.942974	0.876641	1.00127	0.989274
	74.55	1.63266	1.35934	1.12537	1.10345	1.20356	1.05683	1.02385	1.0752	1.09168	0.991944	1.1607	0.963799	0.899165	0.904251	1.02179	0.945601	0.933641	0.875539	1.00122	0.990736
	74.6	1.63519	1.33186	1.09294	1.09769	1.17996	1.07681	1.00591	1.0733	1.15174	1.02715	1.14988	0.963753	0.898495	0.906467	1.02155	0.945723	0.924723	0.874528	1.00116	0.992261
	74.65	1.66266	1.36644	1.07039	1.10148	1.15215	1.00361	0.994927	1.07278	1.15679	1.04363	1.1486	0.963846	0.898044	0.908683	1.0214	0.945945	0.916522	0.873603	1.00112	0.993775
	74.7	1.65342	1.31463	1.08926	1.11476	1.21132	0.981836	0.997039	1.06652	1.16528	1.01643	1.1628	0.964066	0.897814	0.910874	1.02127	0.946228	0.909082	0.872839	1.00107	0.995103
	74.75	1.69189	1.31046	1.09501	1.0866	1.21655	1.0337	1.0285	1.06193	1.10624	1.00554	1.16842	0.964423	0.897831	0.912998	1.02114	0.946538	0.902536	0.872306	1.00102	0.996203
	74.8	1.64304	1.39674	1.09455	1.09608	1.23606	1.04268	1.00443	1.08515	1.1297	1.01109	1.12813	0.964905	0.897899	0.915018	1.02092	0.946837	0.896924	0.872051	1.00098	0.997078
	74.85	1.58761	1.42028	1.1072	1.1071	1.20702	1.02113	1.01477	1.08485	1.14911	0.987497	1.15834	0.965485	0.897894	0.916864	1.02061	0.947105	0.892294	0.872054	1.00092	0.997694
	74.9	1.67013	1.39595	1.09547	1.13015	1.23147	1.05301	1.02512	1.09386	1.16003	1.0271	1.16263	0.966141	0.897628	0.918518	1.02034	0.947335	0.888725	0.872274	1.00086	0.998054
	74.95	1.59027	1.33468	1.09501	1.09601	1.20421	0.999349	1.04032	1.09591	1.14891	1.02202	1.15658	0.966838	0.896974	0.919903	1.02015	0.947509	0.886296	0.872744	1.00079	0.998135
	75	1.65139	1.33141	1.10283	1.12519	1.21477	1.02023	0.978458	1.10374	1.1117	1.02087	1.16057	0.967562	0.895845	0.921073	1.02017	0.947624	0.885096	0.873554	1.00072	0.997957
	75.05	1.70531	1.37016	1.0934	1.11352	1.2447	1.04156	1.02597	1.07847	1.12727	1.02584	1.12701	0.968294	0.894172	0.922089	1.02041	0.947704	0.884925	0.874739	1.00063	0.997554
	75.1	1.60824	1.39032	1.12238	1.08222	1.21912	1.00833	1.08445	1.08478	1.12586	1.00518	1.15297	0.96901	0.891939	0.922932	1.02083	0.947749	0.885675	0.876249	1.00055	0.996975
	75.15	1.68595	1.37872	1.08581	1.08332	1.18988	1.02652	1.06376	1.08426	1.1396	1.04954	1.14254	0.96969	0.889001	0.923593	1.02155	0.947745	0.887123	0.877977	1.00047	0.996283
	75.2	1.69873	1.36554	1.08512	1.13314	1.23083	1.09499	1.0228	1.08189	1.16852	1.00727	1.16027	0.970307	0.88521	0.923907	1.02269	0.94769	0.889066	0.879756	1.00041	0.995509
	75.25	1.59837	1.342	1.02669	1.06566	1.24796	0.984306	1.0589	1.08545	1.16245	1.01747	1.1658	0.970844	0.880732	0.923845	1.02427	0.947594	0.891323	0.881461	1.00037	0.994665
	75.3	1.62254	1.31316	1.10674	1.1106	1.2451	1.00811	0.991549	1.09029	1.1394	1.01904	1.17481	0.97128	0.875863	0.923459	1.02615	0.947457	0.893838	0.882971	1.00036	0.993809
	75.35	1.59495	1.39955	1.05682	1.10724	1.25394	1.01417	1.01182	1.07495	1.11615	1.01522	1.18026	0.971599	0.870796	0.922731	1.02829	0.947289	0.896466	0.884174	1.00037	0.992962
	75.4	1.59419	1.32296	1.07154	1.10075	1.1728	0.999798	1.02174	1.06899	1.13394	1.0158	1.16306	0.971812	0.865535	0.921605	1.03061	0.947121	0.89931	0.885031	1.00041	0.992163
	75.45	1.6538	1.37263	1.00897	1.10878	1.24125	1.08287	1.01646	1.08411	1.12606	1.05414	1.17314	0.971937	0.860093	0.920123	1.03294	0.946978	0.902602	0.885575	1.00048	0.991462
	75.5	1.63747	1.34977	1.08696	1.0917	1.23893	1.07007	1.03779	1.08925	1.11291	1.04598	1.14962	0.971983	0.854612	0.918238	1.03518	0.946863	0.906463	0.885892	1.00056	0.990883
	75.55	1.59621	1.31249	1.07983	1.07609	1.20169	0.984755	0.950586	1.07218	1.10483	1.05011	1.1716	0.971963	0.849147	0.916069	1.03721	0.946757	0.91095	0.886058	1.00067	0.990338
	75.6	1.59976	1.33929	1.03037	1.12905	1.20756	1.05503	1.01562	1.0762	1.15699	1.02794	1.15782	0.971897	0.843802	0.913757	1.03894	0.946632	0.916128	0.886159	1.00078	0.989781
	75.65	1.65253	1.34042	1.03612	1.08725	1.22312	1.02652	1.01942	1.0754	1.12221	1.0306	1.16683	0.971805	0.838708	0.911505	1.04042	0.946465	0.9217	0.8863	1.0009	0.989195
	75.7	1.64519	1.3964	1.0582	1.09302	1.24154	1.00317	1.02765	1.06559	1.09997	1.07214	1.12105	0.971692	0.833998	0.90953	1.04176	0.946258	0.927194	0.886588	1.00101	0.988555
	75.75	1.54154	1.38784	1.09133	1.09294	1.21645	1.03168	0.98437	1.09276	1.16953	1.01198	1.15877	0.971564	0.829694	0.907956	1.04284	0.94603	0.932223	0.887107	1.00111	0.98786
	75.8	1.59773	1.37872	1.08673	1.08164	1.20905	1.00968	1.07136	1.0735	1.14749	1.0532	1.16327	0.971434	0.825935	0.906941	1.04364	0.945785	0.936373	0.887782	1.00121	0.987163
	75.85	1.66127	1.33017	1.03911	1.10863	1.22297	1.07367	0.969589	1.07602	1.11959	1.01648	1.15023	0.971321	0.822818	0.906538	1.04421	0.94552	0.939528	0.888618	1.00129	0.986459
	75.9	1.60672	1.38029	1.05728	1.10381	1.21018	1.02741	1.00633	1.08989	1.18005	1.0012	1.18185	0.971239	0.820484	0.906746	1.04451	0.945237	0.941651	0.889613	1.00137	0.985734
	75.95	1.64519	1.34718	1.06648	1.11541	1.23853	0.979815	0.97339	1.08144	1.09916	1.01805	1.138	0.97119	0.818947	0.907438	1.0445	0.944937	0.943002	0.890667	1.00144	0.985025
	76	1.63456	1.32859	1.09133	1.1149	1.24925	1.06581	1.02048	1.07662	1.10442	1.03725	1.1888	0.971169	0.818109	0.908508	1.0442	0.944634	0.943837	0.891702	1.00152	0.98436
	76.05	1.68493	1.34639	1.05245	1.0518	1.26095	1.09522	1.00886	1.09259	1.16407	0.975047	1.16387	0.971161	0.817998	0.909863	1.04369	0.944319	0.944358	0.892674	1.00159	0.983747
	76.1	1.70392	1.33265	1.05176	1.10622	1.24762	0.984755	1.04391	1.08014	1.13293	1.02093	1.16868	0.971145	0.818642	0.911507	1.04304	0.943972	0.944874	0.89364	1.00165	0.983171
	76.15	1.61127	1.35901	1.06211	1.08266	1.24613	0.993287	1.01372	1.08326	1.18065	1.01454	1.18481	0.971123	0.820032	0.913435	1.04225	0.943592	0.945502	0.894588	1.0017	0.982617
	76.2	1.5404	1.36182	1.08788	1.10403	1.2368	1.05615	1.06017	1.0991	1.17256	1.02082	1.14087	0.971102	0.822091	0.915555	1.04137	0.943184	0.946273	0.895468	1.00175	0.98206
	76.25	1.61014	1.35518	1.00621	1.09871	1.25251	1.01529	1.02449	1.09636	1.14992	1.03144	1.15898	0.971092	0.824647	0.917753	1.04045	0.94275	0.947173	0.896229	1.00178	0.981517
	76.3	1.61975	1.3536	1.0934	1.10637	1.2894	1.06019	1.00253	1.07971	1.11049	1.04321	1.14422	0.971099	0.827627	0.920017	1.03955	0.942311	0.948132	0.896744	1.00181	0.980963
	76.35	1.66557	1.39516	1.07062	1.06216	1.23324	0.972182	1.02533	1.10227	1.20653	1.00926	1.14744	0.971135	0.830986	0.922345	1.03865	0.941892	0.948879	0.896916	1.00182	0.98035
	76.4	1.67696	1.39708	1.06165	1.10403	1.25201	1.01664	1.02216	1.08139	1.10968	1.02626	1.14117	0.971223	0.834675	0.92474	1.0377	0.941503	0.949421	0.896684	1.00184	0.979654
	76.45	1.69443	1.31846	1.05866	1.07989	1.24223	1.02696	1.07854	1.08371	1.15315	1.02364	1.17379	0.971376	0.83869	0.927131	1.03668	0.941138	0.9498	0.896042	1.00185	0.978909
	76.5	1.59938	1.33411	1.1072	1.11322	1.23122	1.0566	1.08509	1.07615	1.1663	1.01193	1.15726	0.971596	0.842992	0.929569	1.03555	0.940807	0.950018	0.894947	1.00186	0.978201
	76.55	1.62393	1.37286	1.04716	1.07427	1.24283	1.02921	1.06186	1.09032	1.1485	0.995658	1.15061	0.971864	0.847354	0.932069	1.03417	0.940533	0.950093	0.893467	1.00186	0.977544
	76.6	1.63545	1.37376	1.05268	1.07536	1.23404	1.05705	1.0228	1.07038	1.07652	1.03186	1.15992	0.972158	0.851547	0.93452	1.03259	0.940319	0.949892	0.891622	1.00187	0.976956
	76.65	1.60722	1.36295	1.0046	1.07201	1.27552	0.998451	0.971068	1.08558	1.16185	1.03557	1.14066	0.972449	0.855333	0.93681	1.03084	0.940153	0.949323	0.88939	1.00189	0.976505
	76.7	1.63406	1.40552	1.04992	1.06063	1.27522	1.02405	0.975924	1.08825	1.09836	1.02877	1.18387	0.97272	0.858576	0.938871	1.02891	0.940029	0.948394	0.8867	1.0019	0.97625
	76.75	1.60748	1.3741	1.03152	1.09557	1.2729	0.982061	1.0247	1.07802	1.09209	1.02893	1.18837	0.972957	0.861081	0.940652	1.02693	0.939948	0.947156	0.883462	1.00192	0.976173
	76.8	1.57951	1.36317	1.10007	1.11104	1.25275	1.02449	1.03209	1.08712	1.09593	1.01496	1.17644	0.973157	0.862922	0.942138	1.02498	0.939885	0.945776	0.879719	1.00193	0.976249
	76.85	1.65367	1.35844	1.04601	1.08908	1.26994	1.09544	1.05489	1.07852	1.19299	1.00356	1.14246	0.973331	0.864226	0.94333	1.02312	0.939826	0.944408	0.87557	1.00194	0.976486
	76.9	1.59077	1.32443	1.02462	1.11811	1.25666	1.09185	1.01562	1.09972	1.15133	1.05315	1.14722	0.973484	0.865026	0.944249	1.02135	0.939803	0.943177	0.871149	1.00195	0.976851
	76.95	1.66278	1.39336	1.02254	1.10148	1.29898	0.972631	1.04983	1.06689	1.11837	1.03437	1.1555	0.973613	0.865573	0.944949	1.01968	0.939827	0.942247	0.866602	1.00195	0.977358
	77	1.66317	1.3099	1.08765	1.07682	1.24475	1.05817	1.04919	1.07907	1.13536	1.04352	1.17254	0.973714	0.865918	0.945373	1.01816	0.939889	0.941652	0.862074	1.00194	0.978026
	77.05	1.67038	1.38356	1.08926	1.14933	1.29118	1.02337	1.03293	1.0878	1.10563	1.03855	1.16936	0.973782	0.866171	0.945589	1.01685	0.939961	0.941401	0.857741	1.00192	0.97879
	77.1	1.57887	1.37545	1.10812	1.0758	1.25843	1.00002	1.019	1.07749	1.14304	1.0317	1.16726	0.973813	0.8664	0.945602	1.01575	0.940034	0.941616	0.853765	1.0019	0.979572
	77.15	1.70151	1.39223	1.0536	1.13197	1.28471	1.08826	1.06439	1.08982	1.15922	1.03965	1.18584	0.973796	0.866646	0.94542	1.01498	0.940076	0.942246	0.850272	1.00188	0.980279
	77.2	1.71556	1.3509	1.06372	1.1168	1.25907	1.05256	1.07432	1.07902	1.0654	1.02856	1.1619	0.973737	0.86704	0.944935	1.0147	0.940062	0.943285	0.847366	1.00186	0.980867
	77.25	1.65823	1.33355	1.07891	1.11286	1.229	1.02405	1.00971	1.09775	1.1665	1.0158	1.17593	0.973638	0.867788	0.944099	1.01498	0.939983	0.944559	0.845079	1.00185	0.981334
	77.3	1.57824	1.36982	1.09662	1.09915	1.26535	1.02944	1.05236	1.06677	1.14547	1.04808	1.14276	0.973497	0.86899	0.943093	1.01582	0.93985	0.946001	0.843385	1.00184	0.98173
	77.35	1.63925	1.36858	1.06395	1.12869	1.2651	1.04605	1.01752	1.08169	1.16124	1.0203	1.18318	0.973322	0.870628	0.942094	1.01711	0.939676	0.947441	0.842267	1.00184	0.982085
	77.4	1.62115	1.3518	1.04831	1.12096	1.27809	1.03482	1.00781	1.08156	1.16185	1.05278	1.174	0.973127	0.872655	0.94122	1.01881	0.939488	0.948573	0.841659	1.00184	0.982411
	77.45	1.68557	1.36858	1.14148	1.12329	1.28278	1.06783	1.05173	1.07645	1.13293	1.00356	1.1879	0.97293	0.874933	0.940391	1.02074	0.93933	0.94908	0.841548	1.00184	0.982764
	77.5	1.63241	1.34605	1.05429	1.11031	1.29315	1.009	0.993871	1.07001	1.16508	1.02867	1.17443	0.972733	0.87732	0.939656	1.02276	0.939233	0.948633	0.841967	1.00184	0.983129
	77.55	1.6862	1.36576	1.07223	1.04939	1.32071	1.02674	1.03399	1.09049	1.1576	1.01753	1.14932	0.972525	0.879646	0.939093	1.0248	0.939213	0.947069	0.842923	1.00183	0.983465
	77.6	1.64924	1.31722	1.04371	1.1087	1.29216	1.03078	1.09839	1.08049	1.12484	1.03495	1.1713	0.972315	0.881727	0.938738	1.02686	0.939276	0.944375	0.844423	1.00182	0.983805
	77.65	1.60368	1.31091	1.12238	1.09032	1.27542	1.01304	1.038	1.08443	1.15942	1.03228	1.17572	0.972121	0.88331	0.938579	1.02892	0.939451	0.940589	0.846436	1.00181	0.984176
	77.7	1.69949	1.37748	1.11617	1.08828	1.28372	1.06289	1.02575	1.07263	1.12383	1.06408	1.16512	0.971967	0.884293	0.93855	1.03084	0.939761	0.936077	0.848842	1.00179	0.984563
	77.75	1.61722	1.40012	1.07706	1.05472	1.27063	0.97308	1.06228	1.07133	1.1113	1.05027	1.15533	0.971883	0.884653	0.938613	1.03259	0.940212	0.931079	0.851597	1.00177	0.984974
	77.8	1.61849	1.37185	1.09271	1.08229	1.31819	0.983408	1.03504	1.07602	1.1208	1.01522	1.16464	0.971869	0.884572	0.938756	1.03405	0.940782	0.925857	0.854587	1.00174	0.985344
	77.85	1.67329	1.33355	1.08397	1.0998	1.32757	1.03909	1.05299	1.09152	1.12403	1.05158	1.15988	0.97192	0.884232	0.938968	1.03509	0.941458	0.920741	0.857683	1.0017	0.985584
	77.9	1.63988	1.3563	1.06671	1.05705	1.32219	1.0584	1.05785	1.07243	1.05367	0.978761	1.17597	0.972027	0.883785	0.939188	1.03558	0.942209	0.916113	0.860802	1.00166	0.98564
	77.95	1.67772	1.29683	1.05521	1.08813	1.3251	1.03101	1.05025	1.10092	1.09108	1.03181	1.15975	0.972177	0.883399	0.939528	1.03546	0.942988	0.912213	0.863891	1.00162	0.985458
	78	1.79568	1.34774	1.02945	1.1416	1.31785	1.04605	1.02723	1.07328	1.1574	1.03332	1.16035	0.972375	0.883107	0.940074	1.03479	0.94374	0.909062	0.866911	1.00158	0.985074
	78.05	1.69759	1.41611	1.07798	1.0866	1.29019	0.978917	1.06545	1.10896	1.14891	1.02998	1.15447	0.972611	0.882845	0.94081	1.0337	0.944398	0.906644	0.869775	1.00155	0.984517
	78.1	1.72316	1.3242	1.07983	1.11381	1.35721	1.05121	0.996194	1.08278	1.13334	1.03411	1.16001	0.972871	0.88247	0.941715	1.0323	0.944921	0.90502	0.872427	1.00152	0.983913
	78.15	1.6495	1.36171	1.04486	1.09032	1.3256	0.997777	1.04792	1.10701	1.12363	1.00502	1.12787	0.97315	0.881704	0.942789	1.0307	0.945291	0.904396	0.874757	1.00151	0.983346
	78.2	1.63342	1.34684	1.06694	1.0882	1.3297	1.05009	1.05869	1.09406	1.16245	1.02108	1.15847	0.973444	0.88047	0.944031	1.0291	0.945507	0.904837	0.876747	1.00151	0.982795
	78.25	1.599	1.34403	1.06786	1.08091	1.32017	1.0117	1.00548	1.08478	1.13071	1.03379	1.14083	0.973743	0.878872	0.94547	1.0276	0.94556	0.906153	0.878389	1.00152	0.982282
	78.3	1.64266	1.34943	1.09938	1.11257	1.29844	1.0676	1.03969	1.07754	1.1851	1.02312	1.16507	0.974034	0.877085	0.947103	1.02631	0.945466	0.908009	0.879715	1.00154	0.981843
	78.35	1.67949	1.36813	1.03658	1.07719	1.30915	1.04829	1.07284	1.06482	1.14304	1.04468	1.17825	0.974309	0.875144	0.948943	1.02533	0.945271	0.910166	0.88078	1.00157	0.981457
	78.4	1.7791	1.29852	1.08328	1.12293	1.30906	0.920991	1.01013	1.07438	1.1208	1.05686	1.16898	0.974547	0.873139	0.951026	1.02462	0.945018	0.912576	0.881515	1.0016	0.981053
	78.45	1.68962	1.36351	1.04601	1.1052	1.33879	1.00586	1.04518	1.08179	1.176	1.02511	1.15357	0.974753	0.871236	0.953472	1.02421	0.944743	0.915006	0.881913	1.00163	0.980624
	78.5	1.57369	1.41836	1.04854	1.05304	1.32372	1.08556	0.988593	1.06697	1.09613	1.02987	1.15409	0.974931	0.869375	0.956322	1.0241	0.944447	0.917413	0.882007	1.00166	0.980184
	78.55	1.67747	1.34684	1.1233	1.08091	1.33508	1.03572	1.07854	1.06564	1.16003	1.02987	1.1437	0.975072	0.86757	0.959732	1.02424	0.944149	0.919702	0.881814	1.00167	0.97973
	78.6	1.64456	1.40721	1.05084	1.0928	1.32486	1.06446	1.0152	1.08161	1.15861	1.02281	1.15194	0.975165	0.865884	0.963682	1.02475	0.943847	0.921705	0.881332	1.00167	0.979175
	78.65	1.67582	1.3188	1.03313	1.11862	1.33483	1.01529	1.06418	1.07829	1.13313	0.99095	1.13714	0.975212	0.864439	0.968174	1.0257	0.943527	0.923469	0.880581	1.00166	0.978469
	78.7	1.63659	1.35225	0.993329	1.08069	1.3294	1.1042	1.04222	1.06312	1.139	1.03908	1.16692	0.975199	0.863385	0.973203	1.02717	0.943196	0.925281	0.879678	1.00162	0.977623
	78.75	1.58457	1.36115	1.11088	1.11942	1.32649	0.996206	1.01245	1.05816	1.15012	1.03018	1.15134	0.975121	0.862814	0.978657	1.02918	0.942863	0.927405	0.878727	1.00155	0.976696
	78.8	1.69367	1.33558	1.08167	1.10425	1.32115	1.02539	1.01499	1.06479	1.10968	1.01193	1.11972	0.974978	0.862733	0.984388	1.03166	0.942529	0.930043	0.877804	1.00146	0.975719
	78.85	1.6376	1.37049	1.08673	1.11892	1.31409	1.05974	1.01646	1.07577	1.15517	1.03029	1.14984	0.974774	0.863122	0.990217	1.03435	0.942178	0.933348	0.876971	1.00135	0.974744
	78.9	1.70215	1.3741	1.09432	1.07317	1.33261	0.994634	1.04898	1.09329	1.13516	1.06607	1.1413	0.974516	0.863899	0.996062	1.03711	0.941787	0.937127	0.876268	1.00123	0.973842
	78.95	1.70683	1.33704	1.06487	1.1006	1.33592	1.05144	1.01942	1.06859	1.15214	1.03547	1.1189	0.974219	0.864993	1.00178	1.03979	0.941335	0.941069	0.875746	1.00111	0.973083
	79	1.6057	1.39674	1.02968	1.13132	1.35123	1.02674	1.03821	1.08593	1.11878	1.02317	1.1767	0.973886	0.866328	1.00726	1.04233	0.940812	0.945046	0.875413	1.00099	0.972499
	79.05	1.62988	1.37759	1.06648	1.12738	1.35192	1.02652	1.03758	1.10065	1.10725	1.05822	1.13761	0.973519	0.867802	1.01232	1.04465	0.940205	0.949152	0.875257	1.00089	0.97212
	79.1	1.62279	1.39099	1.10605	1.11388	1.3616	0.995532	1.0152	1.08905	1.13576	0.996966	1.12774	0.973135	0.869339	1.01678	1.04671	0.939514	0.953266	0.87517	1.00079	0.971959
	79.15	1.599	1.38097	1.06395	1.14525	1.36506	1.09455	1.0475	1.07757	1.13131	1.03913	1.12937	0.972769	0.87075	1.02046	1.04848	0.93877	0.957387	0.875107	1.00072	0.972021
	79.2	1.67936	1.37173	1.10237	1.08032	1.35889	1.05728	1.00971	1.08565	1.0749	1.01203	1.13516	0.972435	0.871812	1.02317	1.04994	0.93802	0.961222	0.875026	1.00068	0.972221
	79.25	1.61001	1.3786	1.08397	1.09258	1.36669	1.05166	1.04835	1.08323	1.15254	1.03311	1.14254	0.972139	0.872544	1.02498	1.05108	0.937309	0.964274	0.874966	1.00066	0.972523
	79.3	1.56698	1.37849	1.05337	1.13934	1.38397	0.991491	1.03885	1.08987	1.13091	1.03871	1.15525	0.971883	0.872939	1.02592	1.05191	0.936687	0.966352	0.874974	1.00067	0.97289
	79.35	1.71619	1.38457	1.0306	1.1133	1.34047	0.958261	1.00506	1.0867	1.11979	1.02909	1.15568	0.971676	0.872986	1.02607	1.05237	0.936177	0.967499	0.875056	1.0007	0.973293
	79.4	1.65253	1.35889	1.10352	1.1292	1.34861	0.984755	0.996616	1.08535	1.12848	1.01088	1.15404	0.971515	0.872814	1.02562	1.05244	0.935794	0.967755	0.875263	1.00074	0.973725
	79.45	1.63722	1.31238	1.08051	1.14875	1.39232	0.986327	1.06524	1.088	1.13394	1.03746	1.16589	0.971384	0.87271	1.02465	1.05207	0.93554	0.967312	0.875676	1.00079	0.974125
	79.5	1.68152	1.36329	1.06786	1.11687	1.36827	0.988347	1.0589	1.08089	1.14041	1.02966	1.1401	0.971263	0.872841	1.02328	1.05133	0.935411	0.96611	0.876321	1.00086	0.974431
	79.55	1.71518	1.39437	1.06556	1.12154	1.38916	0.99396	1.03695	1.07098	1.17458	1.03651	1.15297	0.971137	0.8734	1.02168	1.05028	0.935394	0.964124	0.87719	1.00093	0.974592
	79.6	1.65	1.37241	1.04394	1.09448	1.38788	1.02652	1.01351	1.08049	1.11797	1.05686	1.15379	0.971006	0.87443	1.02	1.04904	0.93546	0.96141	0.87821	1.00101	0.974646
	79.65	1.60204	1.33749	1.072	1.10345	1.34432	0.997104	1.05806	1.0852	1.15073	1.07601	1.16108	0.970866	0.875961	1.01837	1.04773	0.935564	0.958172	0.879308	1.00108	0.974551
	79.7	1.71771	1.34301	1.00966	1.1122	1.38032	1.00923	0.994927	1.08228	1.12444	1.04876	1.14902	0.970709	0.87791	1.01675	1.04634	0.93571	0.954726	0.88033	1.00115	0.974291
	79.75	1.72796	1.34954	1.10605	1.12278	1.37686	1.04021	0.99725	1.06524	1.08319	1.05064	1.15177	0.970545	0.880191	1.01499	1.04481	0.935939	0.951399	0.88108	1.00122	0.973877
	79.8	1.6843	1.36317	1.09018	1.11738	1.37015	0.973529	1.02913	1.08408	1.15699	1.02809	1.13332	0.970391	0.882544	1.01305	1.04309	0.936253	0.948522	0.881511	1.00127	0.973334
	79.85	1.66418	1.35979	1.06004	1.09484	1.35953	1.00721	1.03441	1.06869	1.11008	1.07135	1.1516	0.970262	0.884791	1.01079	1.04122	0.936648	0.946214	0.881649	1.00131	0.972707
	79.9	1.62899	1.35957	1.08489	1.10221	1.40225	1.01933	0.990493	1.10571	1.11574	1.0396	1.13864	0.970176	0.886748	1.00827	1.03931	0.937108	0.944467	0.881565	1.00133	0.972072
	79.95	1.58001	1.33355	1.10766	1.0839	1.39459	1.00227	1.06271	1.07647	1.08865	1.0532	1.11045	0.970141	0.888397	1.00558	1.03749	0.937621	0.943234	0.88132	1.00134	0.971473
	80	1.6333	1.40744	1.08466	1.10068	1.41454	1.05144	1.01076	1.08206	1.16508	1.01172	1.12195	0.970158	0.889587	1.00282	1.03584	0.938198	0.942491	0.880972	1.00133	0.970855
	80.05	1.65481	1.34684	1.0375	1.05844	1.38141	1.02786	1.03568	1.08787	1.10563	1.03348	1.14126	0.970238	0.890066	1.00002	1.03431	0.938826	0.942183	0.880652	1.00132	0.970198
	80.1	1.6314	1.35236	1.05406	1.05902	1.4024	1.02472	1.01499	1.08104	1.07713	1.0248	1.13212	0.970398	0.889853	0.997306	1.03292	0.939495	0.942229	0.880496	1.00129	0.969497
	80.15	1.60393	1.33716	1.10168	1.07777	1.3816	1.06536	1.00527	1.0728	1.12767	1.0384	1.11821	0.970637	0.888973	0.994842	1.03173	0.940199	0.942608	0.880572	1.00125	0.968835
	80.2	1.66747	1.35912	1.03451	1.09236	1.38605	1.01372	1.04391	1.09334	1.14264	1.05624	1.13727	0.970945	0.887469	0.992751	1.03081	0.940914	0.943244	0.880928	1.00121	0.968215
	80.25	1.64469	1.3661	1.07476	1.10936	1.40407	1.03011	1.04961	1.08064	1.16063	1.02595	1.15598	0.971293	0.885463	0.991153	1.0301	0.941611	0.944037	0.881548	1.00115	0.967666
	80.3	1.73974	1.31756	1.10743	1.07369	1.37005	1.00204	1.02322	1.09124	1.13273	1.05022	1.12435	0.97165	0.883046	0.990055	1.02949	0.942266	0.944893	0.88245	1.0011	0.967259
	80.35	1.64266	1.37658	1.04693	1.13927	1.37943	1.02809	0.999572	1.08867	1.13799	1.02469	1.12534	0.971991	0.880279	0.989395	1.02883	0.94284	0.945663	0.883466	1.00105	0.967074
	80.4	1.77264	1.33085	1.09823	1.09893	1.37207	1.00788	1.0513	1.09396	1.12687	1.00303	1.12598	0.972314	0.877231	0.989125	1.02811	0.943288	0.946168	0.884508	1.00099	0.967155
	80.45	1.62241	1.36081	1.07039	1.12249	1.40931	1.05436	1.01351	1.07345	1.12201	1.00445	1.14018	0.972623	0.874127	0.989226	1.02747	0.943583	0.946432	0.885567	1.00094	0.967513
	80.5	1.59533	1.31632	1.0888	1.14824	1.39331	1.07681	1.00548	1.08578	1.16913	1.0329	1.13186	0.972909	0.871015	0.989737	1.02706	0.94372	0.946315	0.886518	1.00089	0.968106
	80.55	1.63836	1.40248	1.06924	1.10797	1.38536	1.00878	1.0456	1.09409	1.14001	0.991421	1.13697	0.973169	0.867861	0.990745	1.02699	0.943682	0.945767	0.887237	1.00085	0.96889
	80.6	1.60836	1.34853	1.08811	1.10629	1.41114	1.06581	1.03336	1.08256	1.16124	1.03306	1.15756	0.973406	0.86458	0.992265	1.02728	0.943461	0.944865	0.887609	1.00083	0.969757
	80.65	1.5547	1.33344	1.05889	1.05662	1.39963	1.02135	1.01667	1.08481	1.11858	0.993566	1.12122	0.973608	0.861102	0.994275	1.02795	0.943039	0.943539	0.887556	1.00082	0.970619
	80.7	1.6557	1.41577	1.02254	1.08959	1.38575	1.05593	1.03568	1.10392	1.09593	1.06063	1.14632	0.973748	0.857534	0.996647	1.02894	0.942411	0.94185	0.887105	1.00082	0.971398
	80.75	1.66203	1.35495	1.03083	1.11746	1.37489	0.969487	0.997883	1.08727	1.15881	1.04002	1.12868	0.973803	0.854017	0.999267	1.03011	0.941607	0.939978	0.886297	1.00082	0.972037
	80.8	1.64595	1.33839	1.06878	1.07763	1.38106	1.08242	1.0266	1.0874	1.11635	1.06518	1.15104	0.973755	0.850653	1.00202	1.03143	0.940628	0.938108	0.885204	1.00083	0.972534
	80.85	1.50661	1.34853	1.06901	1.1033	1.39049	1.05885	1.07411	1.08059	1.15153	1.02888	1.10839	0.973595	0.847578	1.00481	1.03278	0.939504	0.936509	0.883932	1.00085	0.972874
	80.9	1.71113	1.28805	1.05383	1.08018	1.38032	1.01776	1.02723	1.08533	1.07632	1.03803	1.12916	0.973326	0.84476	1.0075	1.03412	0.938284	0.935346	0.882482	1.00087	0.973113
	80.95	1.64608	1.36644	1.06441	1.10177	1.39504	1.03482	1.03673	1.08982	1.11473	1.01742	1.12019	0.972965	0.842078	1.00988	1.03547	0.937001	0.934727	0.880855	1.00088	0.973285
	81	1.71164	1.38221	1.05498	1.1098	1.41499	1.09634	1.00612	1.09825	1.14082	1.03447	1.12379	0.972545	0.8395	1.01181	1.03682	0.935698	0.93464	0.879126	1.00088	0.973465
	81.05	1.62279	1.39358	1.05889	1.12453	1.41464	1.03348	1.072	1.09109	1.08825	1.02767	1.13727	0.972088	0.836951	1.01326	1.0381	0.934415	0.934968	0.877275	1.00088	0.973647
	81.1	1.63975	1.39978	1.06533	1.10243	1.43672	1.02854	0.993449	1.06846	1.1024	1.02333	1.12662	0.971604	0.834275	1.01414	1.03931	0.933195	0.93569	0.875332	1.00086	0.97379
	81.15	1.62178	1.33716	1.05245	1.10746	1.42986	0.992613	1.00042	1.07977	1.12869	1.0328	1.13263	0.9711	0.831462	1.01455	1.04052	0.932098	0.936751	0.873322	1.00082	0.973848
	81.2	1.72341	1.30596	1.02577	1.10155	1.39864	0.977346	0.985637	1.07043	1.11898	1.03343	1.13147	0.970587	0.828639	1.01458	1.04171	0.931193	0.938149	0.871365	1.00077	0.9738
	81.25	1.62254	1.37106	1.08903	1.11388	1.37336	1.05705	1.04877	1.08386	1.10624	1.02668	1.12207	0.970077	0.825981	1.01424	1.04279	0.930527	0.939903	0.869573	1.0007	0.973615
	81.3	1.66367	1.39043	1.09846	1.08069	1.40348	1.08018	1.02533	1.08298	1.10341	1.02841	1.11615	0.969581	0.823699	1.01347	1.04366	0.930116	0.942025	0.86795	1.00061	0.97325
	81.35	1.70303	1.34414	1.10375	1.13161	1.36012	0.95175	1.00527	1.10447	1.14547	1.03306	1.13113	0.969128	0.821948	1.01228	1.04418	0.929967	0.944375	0.866569	1.0005	0.972696
	81.4	1.6881	1.34042	1.14056	1.14138	1.42383	1.03191	0.960299	1.08169	1.12323	1.02762	1.11705	0.968743	0.820924	1.01068	1.04423	0.930073	0.946682	0.865528	1.00039	0.971903
	81.45	1.6986	1.40394	1.09616	1.10804	1.4064	1.00429	1.05532	1.08001	1.1481	1.04902	1.13349	0.968445	0.820574	1.00877	1.04371	0.930395	0.948708	0.865014	1.00027	0.97091
	81.5	1.60102	1.34099	1.08673	1.09827	1.42916	0.984755	0.996194	1.08792	1.14891	1.03071	1.11954	0.968249	0.820896	1.00674	1.04266	0.930892	0.950164	0.865074	1.00017	0.969792
	81.55	1.66481	1.32195	1.07062	1.13088	1.40704	0.987225	0.999572	1.089	1.15254	1.05053	1.13538	0.968152	0.8219	1.00466	1.04117	0.93153	0.950863	0.865605	1.00007	0.968633
	81.6	1.64418	1.37556	1.08143	1.08864	1.41909	1.0126	1.01393	1.09261	1.11554	1.01046	1.1407	0.968128	0.823512	1.00276	1.0393	0.932259	0.950815	0.8665	0.999997	0.967525
	81.65	1.67975	1.32736	1.12813	1.06158	1.4179	1.09028	1.02512	1.09813	1.10098	1.02961	1.10221	0.968161	0.825747	1.00118	1.03702	0.933046	0.950077	0.867639	0.999947	0.966573
	81.7	1.6805	1.3759	1.08236	1.10987	1.44102	1.03662	1.04792	1.09107	1.11393	1.05665	1.11478	0.968237	0.828559	1.00004	1.0344	0.933864	0.948526	0.868913	0.999923	0.965863
	81.75	1.59305	1.34864	1.04486	1.08842	1.39533	1.06603	1.00907	1.08775	1.11999	1.03411	1.12323	0.968343	0.831918	0.999343	1.0316	0.934703	0.946175	0.870162	0.999921	0.965432
	81.8	1.64228	1.36396	1.05015	1.10199	1.38921	1.08018	1.03272	1.07804	1.0753	1.02987	1.12989	0.968468	0.835733	0.999151	1.02869	0.935533	0.943156	0.871203	0.99994	0.965287
	81.85	1.65114	1.34099	1.07798	1.13671	1.3978	1.0694	1.02048	1.08261	1.08481	1.0384	1.08006	0.968592	0.839916	0.999554	1.02578	0.936329	0.939635	0.871908	0.999972	0.965384
	81.9	1.75745	1.36103	1.07821	1.11622	1.42126	1.03325	1.0228	1.09468	1.07632	1.04656	1.14302	0.968699	0.844346	1.00048	1.02302	0.937051	0.935682	0.872257	1.00001	0.965659
	81.95	1.71961	1.34594	1.10674	1.11366	1.40822	1.04358	1.03103	1.08947	1.11979	1.04682	1.11366	0.968774	0.848933	1.00193	1.0206	0.937693	0.93151	0.872223	1.00006	0.96608
	82	1.64545	1.30787	1.00943	1.10447	1.38975	1.00968	1.01794	1.0983	1.13212	1.04802	1.11761	0.96881	0.853541	1.00386	1.01874	0.938261	0.927505	0.87183	1.00012	0.966598
	82.05	1.60963	1.37376	1.04302	1.10659	1.42758	1.08444	1.0133	1.07715	1.10159	1.05472	1.11946	0.968811	0.858113	1.0062	1.01757	0.93876	0.923911	0.87111	1.00017	0.967141
	82.1	1.60748	1.37027	1.07614	1.11432	1.42462	1.07389	1.01477	1.07832	1.12363	1.02678	1.13877	0.968798	0.862563	1.00889	1.01709	0.93919	0.920891	0.8702	1.00023	0.967698
	82.15	1.61608	1.38739	1.07661	1.12336	1.39277	0.989694	1.0361	1.09805	1.11574	1.00649	1.11388	0.968778	0.866741	1.0118	1.0173	0.939576	0.91845	0.869243	1.00028	0.968192
	82.2	1.70784	1.3848	1.03359	1.05355	1.42566	1.0209	1.02934	1.10631	1.13172	1.02924	1.12701	0.968749	0.870627	1.01478	1.01813	0.939922	0.916577	0.868425	1.00032	0.968592
	82.25	1.66949	1.37894	1.06717	1.11498	1.42931	1.03056	1.01879	1.07904	1.09977	1.0215	1.10779	0.968712	0.874241	1.0176	1.01946	0.940244	0.91534	0.86783	1.00035	0.968955
	82.3	1.62811	1.38052	1.08742	1.08973	1.42467	1.06626	1.0437	1.09488	1.13576	1.0463	1.13568	0.968674	0.877683	1.01997	1.02119	0.940546	0.914795	0.867476	1.00037	0.969355
	82.35	1.64291	1.38029	1.09593	1.06887	1.43568	0.975999	1.08994	1.05222	1.09714	1.07287	1.12577	0.96864	0.88089	1.0217	1.02328	0.940857	0.914971	0.867317	1.00038	0.969773
	82.4	1.65646	1.3402	1.0911	1.09243	1.42101	1.03527	1.04856	1.08079	1.12828	1.02636	1.12285	0.968622	0.883676	1.0229	1.02564	0.941186	0.915806	0.867257	1.00039	0.970232
	82.45	1.67278	1.42895	1.07683	1.09878	1.43717	0.992838	1.06186	1.08977	1.13839	1.01972	1.10431	0.968615	0.886014	1.02366	1.02812	0.941496	0.917464	0.867259	1.00038	0.970731
	82.5	1.69025	1.34234	1.05567	1.11636	1.4422	1.01507	1.04075	1.09281	1.10927	1.02992	1.1183	0.968634	0.887837	1.02405	1.03049	0.941753	0.920213	0.867223	1.00036	0.971306
	82.55	1.68595	1.39313	0.990798	1.10746	1.41217	1.01798	1.05004	1.10142	1.15659	1.05247	1.12924	0.968681	0.889077	1.02418	1.03256	0.941963	0.924293	0.867159	1.00033	0.971953
	82.6	1.62431	1.42242	1.03336	1.13445	1.438	1.02248	1.01773	1.08236	1.16084	1.03515	1.10573	0.968767	0.88959	1.02416	1.03437	0.942116	0.929585	0.867021	1.00029	0.972654
	82.65	1.66987	1.32308	1.07683	1.09404	1.44927	1.06154	1.01435	1.09568	1.14749	1.06733	1.12255	0.968899	0.889225	1.0241	1.03605	0.942204	0.935786	0.866768	1.00023	0.973388
	82.7	1.63228	1.34831	1.09662	1.11454	1.46082	1.04897	0.990282	1.0981	1.12019	1.01831	1.10083	0.969076	0.887976	1.0239	1.03764	0.942198	0.942547	0.866451	1.00017	0.974139
	82.75	1.71607	1.32623	1.07039	1.08886	1.44828	0.983632	1.04434	1.08391	1.0749	1.03249	1.13375	0.969304	0.885913	1.0236	1.03922	0.942074	0.94945	0.866081	1.00011	0.974953
	82.8	1.64456	1.36047	1.06786	1.13073	1.41272	1.08534	1.03399	1.08992	1.14466	1.03871	1.13246	0.969595	0.88311	1.02323	1.04078	0.941828	0.956247	0.865671	1.00006	0.975862
	82.85	1.61697	1.36779	1.0651	1.058	1.42946	0.987898	1.038	1.1018	1.08764	1.05174	1.12826	0.969957	0.87971	1.02289	1.04223	0.941446	0.962718	0.865103	1.00001	0.976908
	82.9	1.64469	1.3928	1.05084	1.06836	1.43084	1.03191	1.0608	1.09259	1.11858	1.04881	1.11032	0.970385	0.875966	1.02266	1.04348	0.940926	0.968596	0.864433	0.999976	0.978113
	82.95	1.66949	1.38987	1.06878	1.11921	1.45593	1.03482	1.0152	1.10691	1.1119	1.03667	1.12688	0.970857	0.872068	1.02257	1.04443	0.940271	0.97391	0.863749	0.999952	0.979484
	83	1.56913	1.42929	1.03842	1.10841	1.46309	1.03482	1.02892	1.09454	1.14668	1.07329	1.11384	0.971349	0.868159	1.0227	1.04512	0.939499	0.97857	0.86311	0.999941	0.98102
	83.05	1.70139	1.39144	1.09087	1.16166	1.47672	1.02023	1.01393	1.09401	1.16771	1.03903	1.11139	0.971831	0.864511	1.02311	1.04556	0.938636	0.98253	0.862539	0.999942	0.982712
	83.1	1.63279	1.4223	1.0352	1.09017	1.47233	1.09051	1.06376	1.09266	1.11959	1.00607	1.09903	0.972289	0.861508	1.02386	1.04589	0.937715	0.98596	0.862039	0.999958	0.984572
	83.15	1.65076	1.34876	1.12721	1.11994	1.44423	1.03325	0.966211	1.09456	1.07025	1.00989	1.13031	0.972729	0.859433	1.02491	1.04615	0.93676	0.988824	0.861584	0.999987	0.986529
	83.2	1.63102	1.38311	1.09501	1.14262	1.47228	1.04111	1.03251	1.09374	1.09512	1.01983	1.09148	0.973144	0.858318	1.02632	1.04647	0.935776	0.990939	0.861148	1.00002	0.988494
	83.25	1.71771	1.39111	1.07936	1.11673	1.46304	1.05121	1.0228	1.08792	1.14951	1.05864	1.0992	0.973522	0.858036	1.02805	1.0469	0.934777	0.992153	0.860761	1.00007	0.99047
	83.3	1.66101	1.39133	1.07246	1.11665	1.48453	1.10914	1.02575	1.10412	1.07571	1.02495	1.09937	0.973833	0.858487	1.03002	1.04756	0.933768	0.992253	0.860451	1.00013	0.992376
	83.35	1.69974	1.38165	1.08374	1.1257	1.46492	0.994409	1.02449	1.10843	1.07611	1.02464	1.1216	0.974068	0.859468	1.03212	1.04841	0.932781	0.991175	0.860347	1.00019	0.994083
	83.4	1.71063	1.40575	1.06395	1.03145	1.46033	1.03864	1.05046	1.07779	1.12161	1.04075	1.11328	0.974232	0.860767	1.03441	1.0494	0.931888	0.988873	0.860491	1.00026	0.995512
	83.45	1.61975	1.41014	1.06004	1.15371	1.45425	1.00945	1.04581	1.09179	1.12363	1.04938	1.09023	0.974309	0.862225	1.03694	1.05054	0.93112	0.985335	0.860941	1.00033	0.996648
	83.5	1.63608	1.4223	1.04003	1.12336	1.47564	1.01237	1.06397	1.07952	1.09714	0.985823	1.11032	0.9743	0.863723	1.03967	1.05185	0.930497	0.980662	0.861757	1.0004	0.997522
	83.55	1.67088	1.38018	1.11364	1.11928	1.44437	1.0227	1.02639	1.09815	1.16731	1.05315	1.08157	0.974211	0.865136	1.0426	1.05333	0.930021	0.975169	0.862935	1.00048	0.99813
	83.6	1.61861	1.31249	1.04256	1.11045	1.46433	1.09949	1.072	1.10451	1.10988	1.03458	1.11079	0.97406	0.8664	1.04563	1.05488	0.929682	0.969213	0.864438	1.00055	0.998452
	83.65	1.64848	1.43965	1.06901	1.13183	1.50927	1.0117	1.04244	1.10431	1.10665	0.99524	1.12607	0.973845	0.867582	1.04856	1.0564	0.929465	0.962999	0.866275	1.00061	0.998467
	83.7	1.61355	1.40518	1.11847	1.12672	1.50166	0.988123	1.02428	1.09107	1.13859	1.02678	1.10538	0.973572	0.868641	1.05121	1.05771	0.929367	0.956709	0.868429	1.00067	0.998112
	83.75	1.6619	1.34707	1.0796	1.08346	1.46492	1.03011	1.03779	1.08655	1.11028	1.03453	1.11105	0.973252	0.869623	1.0534	1.05859	0.929387	0.95049	0.870836	1.00071	0.997385
	83.8	1.62342	1.3759	1.1378	1.10564	1.51307	1.00721	1.06482	1.10329	1.10685	1.04886	1.11238	0.972893	0.870412	1.0551	1.05893	0.929512	0.944538	0.873373	1.00074	0.996367
	83.85	1.57989	1.37984	1.08834	1.11403	1.50794	1.06536	1.03483	1.07617	1.11736	1.01245	1.0762	0.972512	0.870832	1.05633	1.05862	0.929714	0.938953	0.875918	1.00076	0.995105
	83.9	1.65962	1.36565	1.10812	1.08572	1.49026	0.946811	0.995138	1.1132	1.12869	1.03541	1.11006	0.97214	0.87064	1.05713	1.05777	0.929957	0.93402	0.878417	1.00078	0.993633
	83.95	1.57369	1.36002	1.08719	1.14014	1.46823	1.04044	1.03146	1.09675	1.12343	1.00382	1.09431	0.971804	0.86971	1.05741	1.05651	0.930226	0.930075	0.880778	1.0008	0.992049
	84	1.75416	1.35518	1.07131	1.12016	1.48156	1.08579	1.04602	1.09646	1.12545	1.03442	1.10294	0.971508	0.868137	1.05717	1.05503	0.930502	0.927062	0.88286	1.00083	0.990392
	84.05	1.58419	1.3768	1.05406	1.11709	1.48512	1.04448	1.02998	1.09568	1.16872	1.07449	1.0947	0.97124	0.865892	1.05638	1.05339	0.93078	0.924848	0.884664	1.00086	0.98861
	84.1	1.75935	1.35822	1.03313	1.12833	1.48937	0.995083	1.01076	1.09346	1.15457	1.02391	1.08624	0.970997	0.863053	1.05508	1.05165	0.931069	0.923322	0.886149	1.00091	0.986753
	84.15	1.60128	1.39347	1.02692	1.14233	1.4906	0.996206	1.05384	1.08563	1.0745	1.05571	1.1159	0.970777	0.859719	1.05347	1.04989	0.931352	0.922419	0.887373	1.00097	0.984935
	84.2	1.59064	1.37827	1.09984	1.13664	1.52093	1.07322	1.01794	1.11167	1.1663	1.05493	1.13194	0.970575	0.855985	1.05163	1.04819	0.931627	0.922193	0.888333	1.00104	0.983222
	84.25	1.63406	1.39978	1.07913	1.09098	1.52216	1.07164	1.00379	1.11023	1.14992	1.00241	1.08015	0.970392	0.852167	1.04978	1.04658	0.931897	0.922582	0.888983	1.00112	0.98163
	84.3	1.6076	1.40113	1.01081	1.12242	1.51717	1.09118	1.02977	1.10481	1.11878	1.01569	1.10984	0.970221	0.848563	1.04796	1.0451	0.932143	0.923504	0.889343	1.00119	0.98018
	84.35	1.721	1.3518	1.06809	1.05282	1.48774	0.999124	1.03019	1.10155	1.16427	1.00989	1.10152	0.970064	0.845358	1.04633	1.04374	0.932358	0.925046	0.889552	1.00128	0.978935
	84.4	1.65646	1.41115	1.12698	1.13708	1.48581	1.0117	1.06313	1.08698	1.12403	1.0102	1.10255	0.969927	0.842583	1.04506	1.04244	0.932512	0.927285	0.889697	1.00137	0.977986
	84.45	1.6238	1.41025	1.06533	1.09674	1.50818	1.01619	1.06608	1.10733	1.1303	1.03625	1.11658	0.969801	0.840191	1.04433	1.04117	0.932596	0.930277	0.889754	1.00147	0.977366
	84.5	1.64216	1.39978	1.08995	1.1195	1.4827	1.03325	1.04877	1.09903	1.15133	1.00722	1.10804	0.969653	0.838325	1.04425	1.03992	0.932615	0.933984	0.889735	1.00157	0.977053
	84.55	1.62684	1.41149	1.121	1.09163	1.48072	1.02494	1.04539	1.10911	1.1119	1.01575	1.12126	0.969456	0.837016	1.04482	1.03866	0.932585	0.938188	0.889665	1.00166	0.977024
	84.6	1.66076	1.3902	1.09961	1.0944	1.52828	1.0236	1.05848	1.09042	1.16165	1.01391	1.08345	0.9692	0.83621	1.04597	1.03738	0.932501	0.942675	0.889534	1.00173	0.977257
	84.65	1.57039	1.39178	1.09041	1.11403	1.54256	1.03976	1.06376	1.09404	1.11352	1.06555	1.09736	0.968882	0.835914	1.04755	1.03597	0.932367	0.947068	0.889359	1.00178	0.977676
	84.7	1.63178	1.36295	1.13044	1.11483	1.50754	0.998451	1.01942	1.09436	1.13192	1.03222	1.12409	0.968521	0.836139	1.04956	1.03438	0.932176	0.951198	0.889195	1.0018	0.978263
	84.75	1.70151	1.37444	1.08742	1.08864	1.52675	1.10465	1.08445	1.10097	1.16225	1.02004	1.11401	0.96813	0.836818	1.05202	1.0327	0.931917	0.954771	0.889103	1.00181	0.978979
	84.8	1.6495	1.41127	1.06372	1.1095	1.52715	1.03729	1.06207	1.10431	1.09674	1.07146	1.0974	0.96773	0.837996	1.05478	1.03111	0.931588	0.957371	0.888991	1.00179	0.979773
	84.85	1.65608	1.37173	1.07223	1.10899	1.51559	0.980714	1.05975	1.09481	1.16791	1.04316	1.1098	0.967357	0.839711	1.05768	1.02972	0.931186	0.958998	0.888808	1.00174	0.980628
	84.9	1.66329	1.3545	1.09685	1.07157	1.51643	0.983183	1.06798	1.10382	1.1117	1.03814	1.12469	0.967045	0.841842	1.06058	1.02872	0.930709	0.959731	0.888578	1.00168	0.981507
	84.95	1.64532	1.40823	1.05452	1.07252	1.47638	1.02988	1.10874	1.06859	1.10968	1.03081	1.08491	0.966818	0.844064	1.06341	1.02816	0.930172	0.959774	0.888255	1.00159	0.982421
	85	1.69974	1.35968	1.1026	1.11476	1.50077	0.988347	1.02026	1.1123	1.12545	1.02626	1.10933	0.966704	0.846061	1.06614	1.02799	0.929617	0.95909	0.88784	1.0015	0.983346
	85.05	1.69962	1.41318	1.06671	1.09564	1.56192	1.00204	1.07073	1.10536	1.14183	1.01099	1.11761	0.96671	0.847546	1.06855	1.02807	0.929088	0.957719	0.887278	1.00139	0.98424
	85.1	1.65342	1.41048	1.0888	1.13153	1.51268	0.999573	1.05278	1.09404	1.1208	1.04086	1.12122	0.966832	0.848556	1.07046	1.02829	0.928603	0.955873	0.886564	1.00128	0.985036
	85.15	1.60014	1.36937	1.04946	1.11198	1.50675	1.0447	1.09121	1.09685	1.16589	1.01878	1.11757	0.967051	0.849042	1.07177	1.02853	0.928177	0.953644	0.885665	1.00115	0.985736
	85.2	1.67114	1.34774	1.0888	1.11746	1.52265	1.04358	1.07812	1.1011	1.16569	1.03364	1.09259	0.967356	0.848979	1.07243	1.02868	0.927816	0.950841	0.884617	1.00102	0.986413
	85.25	1.70936	1.37579	1.0743	1.09061	1.54275	0.995307	1.1157	1.0887	1.09876	1.03212	1.10298	0.967729	0.848495	1.07236	1.0287	0.927528	0.947327	0.883471	1.00088	0.987067
	85.3	1.59267	1.36452	1.12583	1.12271	1.52275	1.01282	1.05933	1.11552	1.11696	1.07203	1.14194	0.968154	0.847604	1.07151	1.02857	0.927319	0.942897	0.882323	1.00074	0.987731
	85.35	1.7248	1.38108	1.07039	1.10929	1.5269	0.96118	1.12837	1.09024	1.13435	1.03484	1.10976	0.968626	0.846345	1.06985	1.02837	0.927165	0.937382	0.881254	1.0006	0.988443
	85.4	1.62165	1.36644	1.06027	1.11636	1.56355	1.07164	1.03061	1.11552	1.13657	1.04337	1.11435	0.969132	0.844772	1.06752	1.02819	0.927045	0.930752	0.880254	1.00047	0.989238
	85.45	1.65747	1.34346	1.05659	1.09703	1.53866	1.05817	1.09374	1.09344	1.09957	1.05948	1.10482	0.969642	0.843006	1.06466	1.02807	0.926969	0.923097	0.87938	1.00037	0.990121
	85.5	1.69949	1.39888	1.04509	1.04071	1.5432	1.00137	1.03927	1.09928	1.1392	1.03829	1.12555	0.970145	0.841164	1.06152	1.02808	0.926953	0.914498	0.878675	1.0003	0.991026
	85.55	1.64317	1.37883	1.07729	1.12774	1.49924	0.995757	1.08509	1.11277	1.13677	1.03772	1.11499	0.970637	0.839355	1.05838	1.02832	0.927018	0.90517	0.878116	1.00026	0.99187
	85.6	1.63444	1.3937	1.05268	1.10571	1.51831	1.01686	1.0589	1.09498	1.14567	1.0293	1.12289	0.971121	0.837551	1.05548	1.02885	0.927152	0.895384	0.877589	1.00026	0.992606
	85.65	1.58039	1.40271	1.06441	1.12993	1.51574	1.03011	1.07031	1.09506	1.09087	1.05027	1.121	0.971599	0.835778	1.05292	1.02983	0.92735	0.885521	0.877011	1.00029	0.993241
	85.7	1.63583	1.36092	1.1355	1.10834	1.53954	1.02113	1.01562	1.10594	1.1206	1.04337	1.11783	0.972081	0.834025	1.05075	1.0313	0.927616	0.876047	0.87634	1.00033	0.993786
	85.75	1.65911	1.39437	1.08351	1.08492	1.53327	0.944341	1.06439	1.09129	1.12545	1.02741	1.11946	0.97256	0.832247	1.04905	1.03314	0.927925	0.867328	0.875596	1.00039	0.994278
	85.8	1.66177	1.43706	1.10513	1.11111	1.52512	1.01013	1.05532	1.11422	1.12788	1.02448	1.10907	0.973023	0.830509	1.04784	1.03531	0.928265	0.859661	0.874848	1.00046	0.9947
	85.85	1.56445	1.31812	1.07039	1.09944	1.54646	1.01529	1.08171	1.08882	1.17742	1.01156	1.10873	0.973452	0.828819	1.04708	1.03769	0.928619	0.853129	0.874118	1.00054	0.99505
	85.9	1.65545	1.39212	1.0352	1.11695	1.52789	1.04942	1.02428	1.10711	1.14142	1.04666	1.10603	0.97384	0.827108	1.04659	1.04024	0.928971	0.847935	0.873405	1.00062	0.995286
	85.95	1.68645	1.35427	1.05912	1.13307	1.54725	1.10577	1.13809	1.10601	1.1024	1.0395	1.10461	0.974178	0.825336	1.04626	1.04285	0.929318	0.844308	0.872698	1.0007	0.995415
	86	1.64203	1.38784	1.09754	1.1079	1.56819	1.01484	1.08108	1.07991	1.15558	1.04368	1.11109	0.974474	0.823494	1.04603	1.04526	0.929653	0.842106	0.872014	1.00078	0.995391
	86.05	1.66658	1.33085	1.09202	1.07835	1.57817	0.968365	1.08171	1.09848	1.11878	1.03955	1.12611	0.974746	0.821511	1.04594	1.04734	0.929966	0.841305	0.871342	1.00086	0.9951
	86.1	1.5928	1.34267	1.08512	1.13153	1.54715	1.0465	1.07094	1.09678	1.08744	1.03416	1.11864	0.97499	0.819379	1.04586	1.04902	0.930268	0.841718	0.870745	1.00095	0.994499
	86.15	1.67924	1.3536	1.10168	1.15247	1.52646	1.01035	1.05637	1.09918	1.10402	1.03782	1.12628	0.975216	0.817112	1.04581	1.05032	0.930551	0.843112	0.87027	1.00103	0.993598
	86.2	1.70037	1.3509	1.04831	1.06603	1.53441	1.04246	1.05109	1.10541	1.09856	1.04687	1.10603	0.975452	0.814743	1.04578	1.05126	0.930834	0.845493	0.870012	1.00111	0.99247
	86.25	1.71569	1.38637	1.09731	1.11789	1.54967	0.975999	1.02259	1.10514	1.15558	1.0272	1.11122	0.975721	0.812507	1.04575	1.05187	0.931125	0.848934	0.870028	1.00117	0.991095
	86.3	1.68342	1.38232	1.10444	1.13788	1.53648	0.997328	1.03103	1.1094	1.10301	1.0351	1.10924	0.976031	0.810522	1.04553	1.05225	0.931452	0.853359	0.870267	1.00121	0.98953
	86.35	1.59077	1.43706	1.0237	1.10228	1.54359	1.03909	1.03504	1.10157	1.09431	1.06194	1.11508	0.97638	0.808943	1.04506	1.05247	0.931839	0.858629	0.870706	1.00124	0.987843
	86.4	1.65722	1.41115	1.09593	1.10695	1.53362	1.0465	1.04328	1.09815	1.14486	1.02328	1.09976	0.976738	0.807816	1.04417	1.05271	0.932279	0.86474	0.871293	1.00125	0.986059
	86.45	1.67861	1.38998	1.1256	1.10783	1.5311	1.06491	1.04814	1.09406	1.11858	1.02396	1.11036	0.977105	0.80721	1.04286	1.0531	0.932762	0.871693	0.872109	1.00124	0.984216
	86.5	1.62596	1.34898	1.09639	1.12869	1.5791	1.00833	1.0475	1.09556	1.08865	1.05603	1.12143	0.977467	0.807186	1.04114	1.05375	0.933262	0.879316	0.873169	1.00122	0.982369
	86.55	1.65608	1.36103	1.05981	1.13008	1.55347	1.09185	1.0494	1.10586	1.08157	1.03672	1.1171	0.977799	0.807797	1.03901	1.05466	0.933762	0.887457	0.874523	1.00118	0.980587
	86.6	1.63747	1.36588	1.06487	1.14372	1.56873	1.04987	1.07073	1.09808	1.06297	1.05315	1.10581	0.978074	0.808956	1.03653	1.05585	0.934243	0.896026	0.876222	1.00114	0.978844
	86.65	1.64697	1.40969	1.07638	1.13365	1.59387	1.03437	1.07178	1.09366	1.11291	1.03583	1.14383	0.978274	0.810605	1.03382	1.05723	0.93469	0.904891	0.878211	1.00108	0.977147
	86.7	1.59583	1.42535	1.0697	1.10753	1.57802	1.00743	1.02681	1.08937	1.12929	1.02971	1.12401	0.978383	0.812777	1.03107	1.05866	0.935087	0.913796	0.880375	1.00102	0.975509
	86.75	1.79087	1.3679	1.05452	1.099	1.54201	1.01933	1.06461	1.11619	1.17034	0.979912	1.10886	0.978392	0.815447	1.0284	1.06008	0.935393	0.922505	0.882556	1.00095	0.973948
	86.8	1.6481	1.45204	1.07661	1.11906	1.56172	1.05346	1.05215	1.11529	1.13718	1.04305	1.12431	0.978285	0.818592	1.02593	1.06139	0.935575	0.930795	0.88472	1.00088	0.972469
	86.85	1.61811	1.39662	1.12261	1.10235	1.58631	1.05368	1.04919	1.08538	1.18894	1.05953	1.11036	0.97807	0.822098	1.02376	1.06256	0.935631	0.938524	0.886803	1.00081	0.971057
	86.9	1.63684	1.38232	1.11801	1.1203	1.53747	1.00608	1.03272	1.09586	1.14709	1.02736	1.12903	0.977762	0.825858	1.02198	1.06346	0.935595	0.945539	0.888719	1.00074	0.969722
	86.95	1.64671	1.43278	1.1164	1.10228	1.55401	1.00855	1.02597	1.10212	1.18186	1.03662	1.11242	0.977384	0.829793	1.02076	1.064	0.935504	0.951737	0.890357	1.00067	0.968477
	87	1.63925	1.37241	1.04049	1.12986	1.5596	1.00159	1.10472	1.09805	1.15619	1.02145	1.11379	0.976965	0.833863	1.02013	1.06416	0.935389	0.956994	0.891645	1.00061	0.967328
	87.05	1.62963	1.41082	1.06487	1.08463	1.5513	1.05638	1.0342	1.10394	1.09957	1.03798	1.12272	0.976524	0.837936	1.0201	1.06387	0.93528	0.961135	0.892535	1.00056	0.966224
	87.1	1.63064	1.36013	1.09823	1.15451	1.54226	0.959159	1.10684	1.09995	1.15032	1.03102	1.11199	0.976084	0.841951	1.02061	1.06327	0.935195	0.964051	0.893005	1.00052	0.965178
	87.15	1.65595	1.38919	1.08857	1.11899	1.56083	1.04515	1.07791	1.11482	1.11979	0.987759	1.11778	0.97566	0.845757	1.02152	1.06256	0.935158	0.96589	0.893079	1.0005	0.964223
	87.2	1.60495	1.41769	1.09616	1.1176	1.54937	0.987674	1.11528	1.09646	1.10402	1.02412	1.13027	0.975294	0.849335	1.02271	1.06195	0.935158	0.966683	0.892749	1.00049	0.963415
	87.25	1.58419	1.40969	1.06878	1.08703	1.5354	1.09253	1.08488	1.10274	1.1481	1.01224	1.14302	0.975005	0.852581	1.02403	1.06156	0.935181	0.966388	0.892134	1.00049	0.962828
	87.3	1.66405	1.41284	1.05935	1.11592	1.54473	1.06266	1.07094	1.09134	1.1208	1.0069	1.10191	0.974818	0.855445	1.02549	1.06145	0.935233	0.965097	0.891411	1.00051	0.962488
	87.35	1.61039	1.40203	1.04486	1.08755	1.55066	1.0218	1.10177	1.07917	1.13617	0.98462	1.12379	0.97473	0.857939	1.02702	1.06173	0.935306	0.963105	0.89071	1.00055	0.962389
	87.4	1.6095	1.37748	1.09225	1.11906	1.57051	1.02045	1.04602	1.1019	1.13718	1.07952	1.13499	0.974739	0.860138	1.02852	1.06235	0.935389	0.960874	0.890016	1.0006	0.962545
	87.45	1.67443	1.36295	1.06257	1.10053	1.56207	1.01394	1.02597	1.09588	1.13394	1.02778	1.13855	0.974833	0.862006	1.02997	1.06328	0.935462	0.958658	0.889355	1.00065	0.962944
	87.5	1.65557	1.35574	1.0559	1.12548	1.56992	0.996206	1.13703	1.09818	1.15841	0.981325	1.13328	0.975006	0.863503	1.03148	1.06441	0.935508	0.95645	0.888791	1.00072	0.963523
	87.55	1.62709	1.33299	1.06671	1.11381	1.54132	1.05728	1.08234	1.10439	1.11574	1.04457	1.10388	0.975238	0.864537	1.03315	1.06552	0.935501	0.95405	0.888356	1.0008	0.964226
	87.6	1.66304	1.41712	1.09846	1.09987	1.54908	0.978693	1.0872	1.10309	1.12586	1.02998	1.11375	0.975514	0.865148	1.03493	1.06651	0.935408	0.951488	0.888127	1.00088	0.965043
	87.65	1.62773	1.36621	1.03428	1.12971	1.54557	1.09095	1.08889	1.1142	1.1303	1.03322	1.15735	0.975826	0.86543	1.03676	1.06737	0.935186	0.94881	0.888154	1.00097	0.965936
	87.7	1.55559	1.37162	1.06395	1.0874	1.5474	1.05279	1.05278	1.09663	1.10402	1.044	1.10997	0.976162	0.865281	1.0387	1.06818	0.934795	0.945948	0.888384	1.00104	0.966866
	87.75	1.68076	1.40203	1.0796	1.10564	1.55747	1.03348	1.03863	1.09753	1.12181	1.03337	1.11555	0.976515	0.864556	1.04078	1.06905	0.934251	0.942813	0.888764	1.00112	0.967811
	87.8	1.72202	1.39234	1.07868	1.11191	1.54552	0.972406	1.12605	1.10402	1.10847	1.02391	1.11843	0.976874	0.863235	1.04298	1.0699	0.933581	0.939238	0.889157	1.00119	0.968763
	87.85	1.61077	1.41397	1.09731	1.08645	1.5512	0.984979	1.05426	1.09713	1.12646	1.02851	1.13461	0.977218	0.861343	1.04515	1.07073	0.932809	0.935425	0.889495	1.00126	0.96972
	87.9	1.66089	1.41757	1.08834	1.09761	1.56755	0.999798	1.11021	1.08605	1.16427	1.03699	1.14623	0.977528	0.858988	1.04716	1.07151	0.931949	0.93159	0.889655	1.00133	0.97065
	87.95	1.57077	1.41814	1.12514	1.14481	1.58345	1.04515	1.0682	1.10297	1.10988	1.03787	1.12345	0.977788	0.856209	1.04882	1.07206	0.93103	0.928022	0.88961	1.00141	0.971509
	88	1.62836	1.39065	1.10927	1.12978	1.53228	1.01327	1.06672	1.08341	1.0753	1.01271	1.11886	0.977997	0.853023	1.04997	1.07244	0.930061	0.924821	0.88929	1.00149	0.972306
	88.05	1.65836	1.38851	1.08834	1.09528	1.5508	1.02225	1.07347	1.1108	1.11291	1.04038	1.13319	0.978165	0.8495	1.05052	1.07268	0.92904	0.922114	0.888685	1.00158	0.973035
	88.1	1.64178	1.33366	1.03543	1.12584	1.54646	1.03729	1.07706	1.13727	1.17681	1.00016	1.1204	0.978303	0.84599	1.05046	1.07275	0.927982	0.920035	0.887835	1.00168	0.973646
	88.15	1.65519	1.38593	1.06533	1.09688	1.52428	1.02494	1.06967	1.11444	1.09168	0.998849	1.12993	0.978411	0.842626	1.04986	1.07261	0.926915	0.91852	0.886734	1.00179	0.974138
	88.2	1.67683	1.40485	1.08926	1.13671	1.53836	0.929298	1.07031	1.11272	1.16791	1.02401	1.11474	0.97849	0.839388	1.04886	1.07223	0.925869	0.917489	0.885437	1.00189	0.974562
	88.25	1.63292	1.37185	1.12813	1.11315	1.56192	1.09006	1.06608	1.10641	1.10301	1.0293	1.10264	0.978525	0.836296	1.04754	1.07159	0.924875	0.916831	0.883987	1.00199	0.974971
	88.3	1.62178	1.43886	1.0796	1.13533	1.54285	1.00586	1.0929	1.13159	1.14527	1.05414	1.12718	0.978485	0.83334	1.046	1.07072	0.923944	0.916658	0.882414	1.00209	0.975394
	88.35	1.67304	1.35709	1.06487	1.15327	1.57362	1.05615	0.968111	1.09765	1.13273	1.02872	1.11092	0.978364	0.830597	1.04427	1.06957	0.923088	0.916845	0.880773	1.00217	0.975848
	88.4	1.60697	1.41138	1.10214	1.11804	1.56646	0.978693	0.9641	1.0986	1.14203	0.986033	1.11929	0.978161	0.828023	1.04249	1.06828	0.922308	0.917106	0.879136	1.00223	0.976319
	88.45	1.69797	1.42704	1.07453	1.1157	1.55441	1.07479	1.03842	1.10496	1.09492	1.03113	1.13688	0.977886	0.825695	1.04084	1.06702	0.921599	0.917286	0.877602	1.00226	0.976846
	88.5	1.74277	1.41431	1.06832	1.11395	1.55278	1.01192	0.945941	1.10604	1.14405	1.03531	1.11903	0.977538	0.823779	1.03945	1.06589	0.920972	0.917183	0.876189	1.00228	0.977464
	88.55	1.61343	1.38705	1.06464	1.06354	1.55638	1.00923	0.98437	1.1112	1.08602	1.01235	1.12744	0.977132	0.822337	1.03832	1.06489	0.920447	0.916737	0.874911	1.00229	0.978201
	88.6	1.69341	1.42253	1.06924	1.11162	1.57076	1.00653	0.978669	1.10629	1.17782	1.01972	1.13559	0.976682	0.821536	1.03754	1.06401	0.920029	0.916026	0.8738	1.00228	0.979043
	88.65	1.5871	1.38739	1.0559	1.13919	1.60103	1.02607	0.998094	1.10145	1.14062	1.05079	1.11946	0.976207	0.821535	1.0373	1.06339	0.91973	0.914936	0.872885	1.00226	0.979968
	88.7	1.58685	1.37275	1.07177	1.12037	1.59229	0.979815	1.00633	1.10624	1.15133	1.01491	1.13881	0.975705	0.822413	1.03758	1.06301	0.919559	0.913349	0.872108	1.00224	0.980944
	88.75	1.63038	1.38356	1.12261	1.11293	1.56898	0.970386	1.03758	1.09643	1.17095	1.04468	1.11156	0.975184	0.824316	1.03825	1.06277	0.919532	0.911177	0.871453	1.00222	0.98191
	88.8	1.70354	1.44674	1.06533	1.12081	1.54577	1.04089	0.949108	1.11744	1.1204	1.01711	1.10598	0.974648	0.827164	1.03921	1.06256	0.919664	0.908254	0.870918	1.00219	0.982797
	88.85	1.62064	1.37004	1.06717	1.1408	1.57214	1.08669	1.05679	1.10998	1.1204	1.05477	1.12268	0.974103	0.830838	1.04041	1.0624	0.919943	0.904451	0.870565	1.00215	0.983526
	88.9	1.51256	1.37309	1.08328	1.12016	1.58814	1.00676	0.958188	1.12632	1.07409	1.00084	1.14413	0.973555	0.835246	1.04171	1.06222	0.920375	0.899845	0.870428	1.0021	0.984069
	88.95	1.5547	1.38536	1.11318	1.10235	1.57248	0.954893	0.937706	1.10382	1.13091	1.0034	1.10036	0.973012	0.840201	1.04311	1.06203	0.920967	0.894468	0.870499	1.00205	0.98439
	89	1.69772	1.41746	1.06924	1.10899	1.60943	1.04178	0.997039	1.0997	1.12363	1.02113	1.12478	0.97249	0.845421	1.04464	1.06166	0.921697	0.888485	0.870783	1.00198	0.98452
	89.05	1.57444	1.36002	1.04463	1.11337	1.55589	0.995757	1.06397	1.11661	1.13475	1.03526	1.11341	0.97199	0.850625	1.04643	1.06104	0.922521	0.882262	0.87129	1.00191	0.984541
	89.1	1.67228	1.43965	1.09041	1.11877	1.59831	1.00855	0.942351	1.10222	1.1299	1.02035	1.10444	0.971501	0.855514	1.04845	1.0602	0.923393	0.876268	0.871977	1.00183	0.984524
	89.15	1.72088	1.3429	1.14355	1.15335	1.547	0.939177	0.971701	1.09631	1.13152	1.04101	1.12165	0.97102	0.859832	1.05072	1.05919	0.924269	0.870812	0.872774	1.00174	0.984513
	89.2	1.59507	1.42084	1.08834	1.0971	1.57668	1.02158	1.06967	1.12096	1.15477	1.04091	1.1301	0.970542	0.863471	1.05318	1.05806	0.925087	0.866266	0.873613	1.00163	0.984558
	89.25	1.62747	1.38975	1.04164	1.13861	1.59733	1.03235	1.05869	1.10848	1.12444	1.02098	1.12624	0.97006	0.866454	1.05576	1.05681	0.925801	0.862932	0.874458	1.00151	0.984677
	89.3	1.65772	1.44641	1.0697	1.10739	1.56389	1.04515	0.985003	1.09893	1.1485	1.01376	1.1213	0.969586	0.86887	1.05816	1.05539	0.92636	0.8611	0.875288	1.00138	0.984792
	89.35	1.57432	1.40868	1.11962	1.09652	1.5914	1.0795	1.04349	1.11801	1.10746	1.03348	1.13877	0.969131	0.87065	1.06025	1.05383	0.926728	0.860858	0.876122	1.00124	0.984765
	89.4	1.51774	1.46792	1.10536	1.082	1.55303	1.01754	1.08572	1.10851	1.08744	1.01753	1.12263	0.968703	0.871965	1.06204	1.05215	0.926883	0.862012	0.876949	1.00111	0.984585
	89.45	1.56736	1.36745	1.08098	1.12037	1.58251	0.966793	1.08403	1.09738	1.16245	1.03609	1.13066	0.968318	0.872883	1.06351	1.05043	0.926808	0.864413	0.877708	1.00098	0.984255
	89.5	1.61001	1.3465	1.10536	1.13256	1.57496	1.06177	1.07791	1.09957	1.14365	1.02307	1.14126	0.968	0.873235	1.06464	1.04866	0.926507	0.867665	0.878299	1.00086	0.983781
	89.55	1.60685	1.37477	1.00828	1.1184	1.57254	0.979591	1.0209	1.1012	1.14769	1.01313	1.11384	0.967782	0.872954	1.06548	1.04691	0.925988	0.871545	0.878618	1.00074	0.983187
	89.6	1.5928	1.37905	1.09202	1.11578	1.57293	1.04156	1.06482	1.10781	1.20289	1.02772	1.14224	0.96768	0.872087	1.06608	1.04526	0.925303	0.875938	0.878577	1.00064	0.982514
	89.65	1.65329	1.38593	1.09731	1.07697	1.5876	1.10824	1.06672	1.11829	1.11797	1.00167	1.11521	0.967697	0.870727	1.06648	1.04373	0.92451	0.880833	0.878162	1.00055	0.981809
	89.7	1.69291	1.39809	1.07661	1.1017	1.59866	1.06581	1.11993	1.09481	1.15254	1.02129	1.11886	0.96782	0.868974	1.06669	1.04233	0.923654	0.8861	0.877416	1.00047	0.981073
	89.75	1.63456	1.36036	1.10536	1.11979	1.5996	1.03729	1.10451	1.09563	1.1208	1.04242	1.14126	0.968043	0.867077	1.06666	1.04103	0.922788	0.891409	0.87636	1.00042	0.980316
	89.8	1.68139	1.45677	1.06763	1.11052	1.59925	0.989021	1.09881	1.11549	1.1572	1.03008	1.13632	0.968345	0.8652	1.06624	1.03991	0.921944	0.896694	0.875043	1.00037	0.979545
	89.85	1.59545	1.44235	1.02185	1.12555	1.57367	1.0337	1.04201	1.11098	1.12949	1.02265	1.11873	0.968699	0.863273	1.06542	1.039	0.921135	0.901711	0.873491	1.00034	0.978802
	89.9	1.6214	1.35067	1.1118	1.13022	1.57678	1.0676	1.07052	1.10192	1.09188	1.04023	1.13225	0.969093	0.861285	1.06421	1.03842	0.920403	0.90641	0.871786	1.00033	0.978057
	89.95	1.65253	1.35844	1.08374	1.12811	1.5752	1.05728	1.09987	1.09957	1.13596	1.01391	1.13031	0.969516	0.859284	1.06262	1.03814	0.919795	0.910806	0.870039	1.00031	0.977336
	90	1.67886	1.39054	1.06142	1.10629	1.5717	1.04852	1.05447	1.10564	1.16609	1.04551	1.13954	0.969941	0.857269	1.06072	1.03825	0.919355	0.914933	0.868414	1.00031	0.976653
	90.05	1.67127	1.37736	1.07936	1.11344	1.58883	1.03235	1.04687	1.10342	1.13536	1.02082	1.13439	0.970366	0.855242	1.0586	1.03883	0.919102	0.918829	0.86704	1.0003	0.976018
	90.1	1.66139	1.41228	1.09685	1.10739	1.58384	1.01282	1.07157	1.11163	1.13313	1.04499	1.15366	0.970795	0.853227	1.05631	1.03991	0.91904	0.922414	0.86604	1.00028	0.97545
	90.15	1.58027	1.41329	1.08397	1.09506	1.56923	1.01035	1.08488	1.1008	1.13617	1.04389	1.12607	0.971227	0.851356	1.0539	1.04144	0.919156	0.925714	0.865458	1.00026	0.975021
	90.2	1.58849	1.4223	1.10559	1.10316	1.59041	1.06581	1.06186	1.11746	1.16387	1.02998	1.12954	0.971644	0.849745	1.05148	1.04329	0.919417	0.928791	0.865271	1.00022	0.974765
	90.25	1.61418	1.37973	1.06602	1.1416	1.57737	0.971284	1.11211	1.10167	1.121	1.04666	1.1062	0.97204	0.848469	1.04907	1.0453	0.919759	0.93171	0.865406	1.00018	0.974657
	90.3	1.68455	1.38018	1.04969	1.12446	1.59288	1.02292	1.0739	1.11701	1.06135	1.061	1.13843	0.972405	0.847425	1.04684	1.04727	0.920123	0.934495	0.865781	1.00013	0.974656
	90.35	1.62026	1.40732	1.12399	1.12796	1.61441	0.989919	1.03209	1.11921	1.12646	1.03285	1.17782	0.972742	0.846556	1.04492	1.04897	0.920479	0.937235	0.866258	1.00008	0.974702
	90.4	1.58204	1.39009	1.08005	1.12563	1.58044	1.06221	1.0437	1.1114	1.13718	1.0622	1.095	0.973067	0.845891	1.04343	1.0502	0.920797	0.939848	0.866713	1.00002	0.974711
	90.45	1.62267	1.46454	1.09363	1.08229	1.59239	0.991266	1.0608	1.10888	1.09472	1.06021	1.13225	0.973372	0.845495	1.04243	1.05087	0.921076	0.94231	0.867092	0.999972	0.974702
	90.5	1.70012	1.37455	0.99908	1.10498	1.61278	1.01843	1.02977	1.11886	1.16266	1.0022	1.11705	0.973656	0.845366	1.04179	1.05087	0.921364	0.944647	0.867309	0.999923	0.974669
	90.55	1.60393	1.4196	1.06027	1.10505	1.56439	1.06962	1.03336	1.10349	1.13455	1.07146	1.09937	0.973911	0.845508	1.04149	1.05014	0.921686	0.946926	0.867328	0.999877	0.974633
	90.6	1.62089	1.43616	1.03382	1.1149	1.60454	1.01596	1.06017	1.10594	1.10644	1.06141	1.09247	0.974147	0.845903	1.04159	1.04869	0.922053	0.949122	0.867117	0.999836	0.97465
	90.65	1.69455	1.39336	1.09018	1.09521	1.56103	1.0108	1.10029	1.10347	1.10624	0.997855	1.1107	0.974351	0.846569	1.04219	1.04664	0.922471	0.951166	0.866739	0.9998	0.974739
	90.7	1.5909	1.39144	1.04601	1.15648	1.56923	1.01731	1.06862	1.09903	1.14688	1.04943	1.14345	0.974512	0.847429	1.04328	1.04418	0.922923	0.952868	0.866285	0.999765	0.974892
	90.75	1.65633	1.36396	1.0743	1.0812	1.59209	1.06064	1.0532	1.09049	1.08643	1.03541	1.15216	0.974628	0.848542	1.04479	1.04148	0.923367	0.954143	0.865733	0.99973	0.975133
	90.8	1.70987	1.43064	1.12215	1.11447	1.59999	1.04178	1.00696	1.09937	1.07773	1.04985	1.15121	0.974706	0.84986	1.04668	1.03859	0.923803	0.954902	0.865136	0.999696	0.975476
	90.85	1.54761	1.41847	1.06119	1.08507	1.5916	1.04583	0.97698	1.11669	1.11231	1.02579	1.12147	0.974749	0.851288	1.04889	1.03562	0.924231	0.955274	0.864601	0.999663	0.975924
	90.9	1.62722	1.39054	1.0444	1.10374	1.58434	1.00855	1.00971	1.10806	1.13293	1.04891	1.14623	0.974754	0.852734	1.05133	1.03271	0.924651	0.955265	0.864174	0.999634	0.976503
	90.95	1.69645	1.43706	1.12422	1.14007	1.58404	1.03909	0.986481	1.09027	1.11433	1.01313	1.13568	0.97472	0.854095	1.05384	1.02997	0.925051	0.954849	0.863858	0.999609	0.977209
	91	1.67468	1.33952	1.02692	1.11658	1.59664	0.920766	1.05257	1.10751	1.03304	1.02077	1.12714	0.974641	0.855189	1.05635	1.02752	0.925399	0.953911	0.863601	0.999587	0.978047
	91.05	1.64785	1.41983	1.09271	1.08127	1.59357	1.06985	1.02428	1.11395	1.12242	1.03756	1.14018	0.974534	0.856009	1.05878	1.02545	0.925639	0.952302	0.863323	0.999566	0.979025
	91.1	1.68126	1.38919	1.15206	1.09944	1.57836	1.01978	1.04011	1.10551	1.19117	1.05655	1.14426	0.974417	0.856452	1.06102	1.02371	0.925734	0.950132	0.862916	0.999545	0.980109
	91.15	1.57027	1.37748	1.10444	1.09477	1.59135	1.05054	1.03209	1.11494	1.10806	1.04902	1.14164	0.974312	0.856288	1.06309	1.02218	0.925666	0.947524	0.862255	0.999526	0.981318
	91.2	1.71164	1.41769	1.08742	1.07325	1.57041	0.961629	1.05173	1.09955	1.10604	1.0226	1.13778	0.974237	0.855443	1.06492	1.02089	0.925415	0.944688	0.861325	0.999507	0.982704
	91.25	1.64038	1.41183	1.04325	1.1025	1.57036	0.985204	1.01182	1.09444	1.08865	1.03102	1.13709	0.974209	0.853974	1.06656	1.01991	0.924995	0.941847	0.860161	0.999493	0.984384
	91.3	1.7148	1.36892	1.06004	1.08258	1.62197	0.996206	1.02871	1.10506	1.10644	1.0102	1.12401	0.974213	0.851702	1.06792	1.01937	0.924425	0.939195	0.858824	0.999482	0.986367
	91.35	1.6414	1.44551	1.05452	1.11695	1.6117	1.01192	1.00738	1.1104	1.12444	1.02621	1.13714	0.974222	0.848713	1.06893	1.01931	0.92373	0.936763	0.857396	0.999473	0.988601
	91.4	1.5828	1.3982	1.07868	1.10571	1.61328	1.01911	1.05637	1.12388	1.11332	1.02673	1.14473	0.974211	0.845145	1.06948	1.01977	0.922958	0.934637	0.855975	0.99946	0.99099
	91.45	1.66582	1.37579	1.10605	1.15079	1.60582	1.00114	1.02343	1.1224	1.07045	1.04012	1.12521	0.974163	0.841147	1.06955	1.02085	0.922169	0.932954	0.854614	0.999445	0.99346
	91.5	1.62937	1.48324	1.10605	1.09338	1.6483	1.03482	1.02343	1.11784	1.09391	1.04839	1.13954	0.974086	0.836975	1.06911	1.02259	0.921403	0.931721	0.853271	0.999426	0.995896
	91.55	1.54799	1.44494	1.05452	1.10812	1.62874	1.06356	1.03673	1.10087	1.11615	1.02919	1.13456	0.973996	0.832802	1.06821	1.02504	0.920708	0.931129	0.852054	0.999407	0.998216
	91.6	1.6152	1.43571	1.06372	1.06588	1.59659	0.995083	0.995349	1.10447	1.12181	1.0384	1.13044	0.9739	0.828789	1.06699	1.02809	0.920094	0.931381	0.850997	0.999386	1.00031
	91.65	1.65	1.40732	1.06234	1.14554	1.63338	1.06244	1.05743	1.11821	1.10644	1.0192	1.14439	0.973807	0.825082	1.06542	1.03153	0.919597	0.932614	0.850037	0.999368	1.00206
	91.7	1.57558	1.40226	1.04647	1.09112	1.60612	1.02607	1.0361	1.10202	1.09472	0.990531	1.1331	0.973726	0.821837	1.06347	1.03507	0.919212	0.934763	0.849173	0.999351	1.00331
	91.75	1.59356	1.43492	1.04141	1.10287	1.60306	0.991491	1.02259	1.10741	1.10058	1.06314	1.1319	0.973656	0.819169	1.06105	1.03856	0.918921	0.937634	0.848428	0.99934	1.00391
	91.8	1.66443	1.41453	1.06533	1.08302	1.62523	0.94232	1.03293	1.11749	1.09856	1.01847	1.13632	0.973596	0.817153	1.05817	1.04199	0.918705	0.940964	0.847898	0.99934	1.00382
	91.85	1.72847	1.39448	1.07361	1.11695	1.63308	0.967242	1.01858	1.10886	1.12484	0.994978	1.13229	0.973541	0.815932	1.05482	1.0453	0.918549	0.944414	0.84764	0.999352	1.00308
	91.9	1.67177	1.37815	1.10306	1.11614	1.66583	1.10016	1.00168	1.10556	1.11352	1.04033	1.12199	0.973492	0.815615	1.05115	1.04847	0.918411	0.947683	0.847749	0.999376	1.00183
	91.95	1.69721	1.3527	1.10191	1.12424	1.6077	1.02292	0.997461	1.11644	1.11878	1.04279	1.14915	0.973443	0.816205	1.04731	1.05149	0.918268	0.950591	0.848295	0.999413	1.00021
	92	1.61051	1.35518	1.09432	1.09761	1.63827	1.00586	1.02618	1.0896	1.16771	0.988125	1.14881	0.973402	0.81789	1.04338	1.0543	0.918117	0.952989	0.849244	0.999462	0.998399
	92.05	1.59811	1.38975	1.05958	1.13321	1.62819	1.00855	1.05869	1.08745	1.13516	1.05006	1.15233	0.973362	0.820538	1.03941	1.0567	0.917984	0.954603	0.850538	0.999524	0.996468
	92.1	1.62355	1.3946	1.03865	1.10323	1.62918	0.986327	1.06376	1.09673	1.11251	1.01449	1.13744	0.973324	0.823937	1.03543	1.05863	0.917888	0.955133	0.852107	0.999596	0.994492
	92.15	1.6681	1.43165	1.07936	1.10447	1.61096	1.08242	0.99915	1.10883	1.14972	1.04645	1.13177	0.973287	0.827962	1.03153	1.06005	0.917857	0.954589	0.853862	0.999675	0.992531
	92.2	1.66734	1.3955	1.049	1.08032	1.6356	1.02966	1.01794	1.11692	1.11878	1.05781	1.12753	0.973254	0.832363	1.02785	1.06096	0.917923	0.953026	0.855818	0.999757	0.990675
	92.25	1.6781	1.40676	1.03842	1.14685	1.6475	1.00833	1.0076	1.09229	1.11049	1.03536	1.13396	0.973212	0.8368	1.0245	1.06141	0.918101	0.950643	0.857943	0.999843	0.988971
	92.3	1.70911	1.39336	1.07016	1.10556	1.64627	0.989245	1.03927	1.113	1.11332	1.04295	1.1625	0.973144	0.841026	1.02159	1.06146	0.918406	0.947752	0.860202	0.999931	0.987442
	92.35	1.72278	1.40068	1.09225	1.08135	1.62903	1.00833	1.02765	1.11759	1.07369	1.03782	1.13924	0.973054	0.844842	1.01916	1.06126	0.918859	0.944662	0.862533	1.00002	0.986079
	92.4	1.64899	1.37218	1.07315	1.08988	1.63298	0.98453	1.03441	1.09685	1.11655	1.01475	1.12529	0.972951	0.848258	1.01734	1.06097	0.919436	0.941558	0.864778	1.00011	0.984853
	92.45	1.68595	1.43165	1.08397	1.05953	1.68538	0.964099	1.05151	1.10444	1.14426	1.03641	1.16138	0.972842	0.851431	1.01618	1.06071	0.920102	0.938351	0.866818	1.0002	0.98362
	92.5	1.60279	1.42512	1.09593	1.10411	1.63896	1.05032	0.986692	1.10878	1.12221	1.04766	1.11997	0.972736	0.854469	1.01563	1.06063	0.920811	0.935092	0.868608	1.00028	0.982343
	92.55	1.70936	1.37736	1.04279	1.09003	1.65412	1.04538	1.01646	1.0972	1.0563	1.06058	1.16482	0.97263	0.857473	1.01564	1.06082	0.921511	0.931692	0.870109	1.00036	0.981012
	92.6	1.65089	1.41329	1.07246	1.10586	1.65886	1.00159	1.00422	1.1132	1.09714	1.01936	1.13362	0.972538	0.860539	1.01608	1.06134	0.922153	0.928211	0.871223	1.00042	0.979646
	92.65	1.65785	1.42658	1.0697	1.0944	1.64015	1.02674	1.03146	1.09561	1.12586	1.03704	1.15623	0.972466	0.863671	1.0169	1.06229	0.92271	0.924957	0.871834	1.00048	0.978304
	92.7	1.58343	1.43807	1.09225	1.13956	1.648	1.03011	0.984792	1.0994	1.1028	1.03186	1.14078	0.972427	0.866694	1.01806	1.06367	0.923182	0.922207	0.871892	1.00052	0.97708
	92.75	1.66684	1.45632	1.09317	1.0615	1.65694	0.976672	1.05046	1.11454	1.09876	1.00931	1.13619	0.972409	0.86954	1.01948	1.06548	0.923569	0.920148	0.871397	1.00056	0.976054
	92.8	1.66747	1.3518	1.07729	1.12935	1.65447	1.01394	1.01625	1.10641	1.09209	1.02229	1.14911	0.972415	0.872105	1.02116	1.06751	0.923883	0.918898	0.870429	1.00059	0.975281
	92.85	1.67645	1.41983	1.04739	1.11388	1.6478	1.05638	0.993871	1.10993	1.07955	1.04206	1.15005	0.972443	0.874259	1.02312	1.06956	0.924111	0.918399	0.869068	1.00061	0.974817
	92.9	1.58027	1.37827	1.07315	1.10644	1.60054	1.00114	0.988804	1.1109	1.09553	1.03761	1.12959	0.972483	0.876027	1.02537	1.07146	0.924257	0.91855	0.867369	1.00063	0.974628
	92.95	1.75201	1.42782	1.09041	1.1071	1.61975	0.963201	1.02174	1.11657	1.17701	1.04007	1.13838	0.972547	0.877391	1.02791	1.07312	0.924338	0.919412	0.865412	1.00064	0.974777
	93	1.64823	1.46409	1.10904	1.1578	1.65748	0.995083	1.02955	1.10748	1.14567	1.03991	1.15379	0.972636	0.878368	1.03066	1.0745	0.92435	0.920862	0.863253	1.00064	0.97525
	93.05	1.64583	1.36216	1.06901	1.082	1.64741	1.04583	1.05173	1.11948	1.14021	1.04363	1.16396	0.972763	0.879148	1.03352	1.07559	0.924282	0.922681	0.860916	1.00062	0.975969
	93.1	1.61469	1.41048	1.04233	1.14065	1.60078	1.05548	1.01224	1.11764	1.10705	1.03693	1.12933	0.972924	0.879845	1.03643	1.07637	0.924115	0.924456	0.858419	1.00059	0.976827
	93.15	1.68038	1.4107	1.04279	1.12424	1.61288	1.04583	1.00211	1.11554	1.11534	1.05859	1.16443	0.973121	0.880525	1.03918	1.07681	0.923839	0.925872	0.855778	1.00055	0.977765
	93.2	1.67721	1.33682	1.08811	1.17538	1.63852	0.961629	1.03589	1.10821	1.08703	1.04917	1.1398	0.97334	0.881239	1.04174	1.0769	0.923472	0.926743	0.853057	1.00049	0.978795
	93.25	1.64671	1.40913	1.06809	1.13934	1.64474	0.949729	0.98986	1.12919	1.13091	1.04452	1.16593	0.973569	0.88215	1.04412	1.07663	0.923027	0.926998	0.850377	1.00042	0.979915
	93.3	1.5909	1.41847	1.1164	1.10097	1.66257	0.996206	1.00717	1.11587	1.08602	1.05059	1.12916	0.973812	0.883221	1.04626	1.07596	0.922508	0.926634	0.847743	1.00033	0.981091
	93.35	1.70885	1.42016	1.10421	1.07814	1.67274	0.991042	1.00886	1.08984	1.10746	1.02443	1.16627	0.974065	0.884215	1.04831	1.07478	0.921933	0.925764	0.845239	1.00024	0.982296
	93.4	1.62773	1.4214	1.07798	1.08995	1.63027	1.01394	1.02238	1.11764	1.07935	1.051	1.1222	0.974333	0.884951	1.05031	1.07314	0.921306	0.924587	0.842925	1.00014	0.98349
	93.45	1.63507	1.37996	1.13112	1.12833	1.6681	1.06379	1.05827	1.10946	1.13596	1.0329	1.15786	0.974612	0.88533	1.05225	1.07113	0.920643	0.923184	0.840916	1.00003	0.984605
	93.5	1.62709	1.3821	1.09202	1.11607	1.66355	0.974427	1.02301	1.12116	1.09795	1.04651	1.17014	0.974903	0.885487	1.05416	1.06887	0.919954	0.921681	0.839312	0.999917	0.985527
	93.55	1.62836	1.37297	1.10743	1.1424	1.66434	1.04829	1.01055	1.11764	1.13233	1.03149	1.11976	0.975204	0.885439	1.05593	1.06645	0.919264	0.920137	0.838059	0.999803	0.986207
	93.6	1.68088	1.41082	1.08374	1.07281	1.63664	1.02966	1.04645	1.10384	1.1487	1.04917	1.14825	0.975509	0.885161	1.05752	1.06403	0.918586	0.918685	0.837144	0.999689	0.986599
	93.65	1.71632	1.41791	1.08535	1.09718	1.65126	0.990593	1.02913	1.12527	1.12707	0.996234	1.15173	0.975815	0.884738	1.05891	1.06186	0.917934	0.917342	0.836655	0.999578	0.986684
	93.7	1.64772	1.3866	1.03359	1.09433	1.66133	1.00092	1.00802	1.11335	1.14911	1.02317	1.16044	0.976123	0.88429	1.06004	1.06012	0.917302	0.916013	0.836577	0.999472	0.986458
	93.75	1.71139	1.40045	1.08926	1.12789	1.62385	1.02382	1.03462	1.11849	1.08683	0.997489	1.161	0.97643	0.884036	1.06082	1.059	0.916703	0.914489	0.836855	0.999371	0.985973
	93.8	1.62431	1.39595	1.04394	1.12147	1.66064	1.0474	0.998094	1.11741	1.13334	1.05765	1.15799	0.976723	0.884041	1.06129	1.05841	0.916124	0.912488	0.837478	0.999276	0.985267
	93.85	1.6576	1.35585	1.09317	1.09739	1.64415	0.994185	1.03441	1.1103	1.06722	1.0193	1.12774	0.977	0.884234	1.06161	1.05835	0.915565	0.910105	0.838465	0.999189	0.984491
	93.9	1.65658	1.43019	1.08834	1.10972	1.62997	0.940075	1.01245	1.1255	1.08461	0.987079	1.16653	0.977287	0.884559	1.06186	1.05875	0.91505	0.90744	0.839809	0.999113	0.983735
	93.95	1.63988	1.42568	1.08673	1.11439	1.62439	1.00496	1.07474	1.10858	1.08966	1.02281	1.14104	0.97759	0.885005	1.06206	1.05959	0.914609	0.904555	0.841463	0.999046	0.983016
	94	1.65684	1.41048	1.06625	1.10163	1.66716	1.05166	1.01773	1.11781	1.08602	1.03139	1.18696	0.977905	0.885471	1.06223	1.06073	0.914256	0.90146	0.843464	0.998988	0.982389
	94.05	1.59419	1.3946	1.04785	1.12183	1.68069	1.04178	1.07685	1.0997	1.1024	1.05158	1.12971	0.97821	0.88588	1.06235	1.06207	0.914023	0.898199	0.845748	0.998941	0.981906
	94.1	1.63254	1.46319	1.1072	1.13263	1.63373	0.9989	1.02322	1.1242	1.08319	1.02542	1.15199	0.978496	0.886122	1.06239	1.06359	0.913922	0.894802	0.848164	0.998909	0.981579
	94.15	1.65228	1.43244	1.1141	1.10287	1.6194	1.0557	1.03969	1.10589	1.11413	1.03929	1.1283	0.978748	0.885998	1.06238	1.06514	0.913976	0.891319	0.850583	0.998894	0.981382
	94.2	1.569	1.4321	1.08719	1.1168	1.62523	1.03617	1.06313	1.10684	1.12302	1.03829	1.16486	0.978958	0.885446	1.06228	1.06657	0.914187	0.888111	0.852797	0.998897	0.981286
	94.25	1.59659	1.44832	1.06441	1.09922	1.62074	1.03527	1.00379	1.12595	1.13516	1.04368	1.15404	0.979132	0.884423	1.06188	1.06765	0.914539	0.885459	0.85469	0.998922	0.981241
	94.3	1.63861	1.4312	1.05176	1.15233	1.61328	1.02921	0.988804	1.11981	1.09411	1.03971	1.14997	0.979258	0.88284	1.06107	1.06829	0.915	0.883463	0.85622	0.99897	0.981231
	94.35	1.71936	1.40597	1.03106	1.11702	1.61101	1.04627	1.03483	1.1006	1.09249	1.03521	1.17366	0.979327	0.880719	1.0598	1.0685	0.915552	0.882103	0.857398	0.99904	0.981255
	94.4	1.69987	1.43481	1.11916	1.12665	1.62518	1.01529	1.05278	1.1008	1.04841	1.08977	1.14289	0.979321	0.878251	1.05804	1.06827	0.916157	0.881381	0.858247	0.999132	0.981337
	94.45	1.64988	1.42467	1.06234	1.1211	1.61046	1.02696	0.988593	1.10409	1.10867	1.01099	1.16477	0.979237	0.87554	1.05581	1.06773	0.916789	0.881357	0.858845	0.999243	0.981505
	94.5	1.67139	1.4258	1.07338	1.09842	1.61511	1.00451	0.974868	1.12148	1.10301	1.03416	1.16237	0.979062	0.872731	1.05327	1.06702	0.917434	0.881863	0.859281	0.999371	0.981834
	94.55	1.6314	1.41397	1.07016	1.1025	1.65669	0.969487	1.04412	1.11477	1.08622	1.04551	1.14765	0.978788	0.869952	1.05047	1.06619	0.91805	0.882685	0.859584	0.999509	0.982258
	94.6	1.65241	1.40721	1.09915	1.11585	1.63644	1.02315	1.05025	1.11457	1.11635	1.04269	1.13813	0.978398	0.867253	1.04756	1.06529	0.918595	0.883706	0.859736	0.999649	0.982731
	94.65	1.61684	1.433	1.04463	1.11505	1.61486	1.01215	0.987537	1.1114	1.09108	1.02851	1.16357	0.977912	0.864774	1.04465	1.06438	0.919033	0.884982	0.859843	0.999785	0.983297
	94.7	1.62722	1.38086	1.05038	1.10112	1.6196	1.01731	1.01752	1.11395	1.12141	1.04651	1.15894	0.977341	0.862512	1.04185	1.06345	0.919349	0.886638	0.859989	0.999913	0.983992
	94.75	1.67329	1.45193	1.1401	1.11994	1.6196	0.93087	1.05785	1.1239	1.19966	1.04222	1.14113	0.976704	0.860566	1.03918	1.0625	0.919535	0.888757	0.860253	1.00003	0.984773
	94.8	1.63545	1.41555	1.06809	1.14277	1.62889	1.03797	1.0209	1.10791	1.14628	1.0385	1.13675	0.976027	0.858936	1.03669	1.06157	0.919593	0.891399	0.860705	1.00014	0.985579
	94.85	1.71278	1.44258	1.07062	1.12088	1.57861	0.968814	1.01625	1.10174	1.08036	1.03453	1.15623	0.975334	0.857734	1.03441	1.06063	0.919521	0.894387	0.861391	1.00023	0.986359
	94.9	1.75973	1.42354	1.13319	1.09776	1.63694	1.02876	1.04159	1.11477	1.09896	1.03107	1.15743	0.974654	0.857036	1.03242	1.05977	0.919317	0.89755	0.862262	1.00031	0.987055
	94.95	1.74923	1.38581	1.1118	1.07084	1.61264	0.943443	1.05384	1.1251	1.09209	1.01229	1.13486	0.974019	0.856856	1.03076	1.05898	0.918958	0.900718	0.863309	1.00037	0.987638
	95	1.63481	1.44235	1.09087	1.07617	1.61486	1.06469	1.07369	1.11629	1.09229	1.0045	1.15396	0.973465	0.857178	1.0295	1.05838	0.918445	0.903614	0.864497	1.0004	0.988083
	95.05	1.71189	1.40744	1.07361	1.13139	1.67161	1.0007	1.0418	1.11844	1.09573	1.00732	1.14714	0.973024	0.858029	1.02854	1.05794	0.917806	0.906076	0.865773	1.00042	0.988331
	95.1	1.67127	1.43706	1.11686	1.10389	1.64237	1.03729	1.00358	1.09194	1.0565	1.00675	1.15636	0.972724	0.859324	1.0278	1.05762	0.917084	0.907874	0.867117	1.00041	0.988344
	95.15	1.68152	1.40372	1.13319	1.12001	1.60755	1.03505	1.04053	1.09943	1.06984	1.06555	1.15898	0.97259	0.860816	1.02719	1.05723	0.91633	0.908893	0.868478	1.00039	0.988085
	95.2	1.69253	1.4615	1.10467	1.13861	1.61772	0.986102	1.0361	1.13156	1.12505	1.00727	1.15426	0.97263	0.862343	1.02665	1.05665	0.915577	0.909224	0.869847	1.00035	0.987563
	95.25	1.7286	1.41082	1.09478	1.08842	1.62528	1.03819	1.0456	1.11871	1.09148	1.05137	1.14662	0.972839	0.86367	1.02606	1.05576	0.914875	0.908841	0.871207	1.0003	0.986817
	95.3	1.64203	1.47704	1.05866	1.15364	1.64839	0.989245	1.07326	1.10511	1.03931	1.03442	1.13624	0.973196	0.864707	1.02531	1.05456	0.914278	0.907943	0.872585	1.00023	0.985927
	95.35	1.71113	1.36734	1.08834	1.11257	1.65057	0.976672	1.04497	1.13001	1.08036	1.0271	1.14345	0.973666	0.86536	1.0244	1.05303	0.913811	0.906876	0.873854	1.00016	0.984937
	95.4	1.68202	1.35754	1.0842	1.15306	1.6357	1.02876	1.02829	1.1376	1.12666	1.02474	1.14366	0.974208	0.865677	1.0234	1.05117	0.913465	0.905949	0.874869	1.00009	0.983849
	95.45	1.60406	1.42073	1.09892	1.11775	1.64696	1.03415	1.03061	1.12979	1.11433	1.0384	1.1546	0.974774	0.865734	1.02237	1.04897	0.91324	0.905392	0.875534	1.00001	0.982682
	95.5	1.72366	1.39764	1.06579	1.1033	1.62666	0.957588	1.00633	1.11003	1.08905	1.06162	1.15889	0.97533	0.865448	1.02138	1.04643	0.913139	0.905283	0.875848	0.999929	0.981427
	95.55	1.73062	1.36982	1.08535	1.10651	1.67141	1.02427	0.99915	1.1374	1.08905	1.03039	1.15259	0.975845	0.864735	1.02049	1.04359	0.91316	0.905555	0.875861	0.999854	0.980081
	95.6	1.64241	1.42535	1.14286	1.08054	1.61224	0.998451	1.03652	1.12812	1.09027	1.07915	1.13066	0.976314	0.863608	1.01979	1.0405	0.913307	0.906284	0.875667	0.999783	0.978656
	95.65	1.66278	1.4597	1.12123	1.10739	1.61891	1.0355	1.08276	1.11225	1.09047	1.04446	1.15915	0.97673	0.86216	1.01934	1.03728	0.913568	0.907719	0.875323	0.999715	0.97723
	95.7	1.64355	1.41633	1.10835	1.11899	1.59061	0.958935	1.04983	1.10551	1.11716	1.01282	1.13546	0.97707	0.860561	1.01914	1.03396	0.913933	0.909949	0.874999	0.999653	0.975847
	95.75	1.68278	1.41645	1.07499	1.14036	1.61684	1.02988	1.02575	1.10117	1.13556	1.03139	1.14924	0.977322	0.858922	1.01916	1.03057	0.914377	0.912948	0.874752	0.999599	0.974504
	95.8	1.61937	1.39674	1.10352	1.09353	1.61007	1.03639	1.02977	1.1231	1.07894	0.978081	1.14319	0.977479	0.857143	1.01938	1.0272	0.914861	0.916573	0.874566	0.999561	0.973235
	95.85	1.62064	1.42805	1.0697	1.12023	1.61886	0.981387	1.07939	1.11791	1.06519	1.03018	1.12864	0.977536	0.855288	1.01983	1.02395	0.91533	0.920457	0.874449	0.999542	0.972045
	95.9	1.73683	1.42512	1.11617	1.12548	1.60804	1.04605	1.0323	1.10272	1.14041	1.04143	1.13946	0.977493	0.853342	1.02051	1.02087	0.915765	0.924379	0.874413	0.99954	0.970969
	95.95	1.73455	1.44235	1.05429	1.12329	1.61491	1.05323	1.05468	1.13917	1.09815	1.06638	1.13658	0.977357	0.851261	1.02143	1.01805	0.916174	0.927995	0.874488	0.99955	0.970055
	96	1.65405	1.46567	1.06671	1.05837	1.6361	0.956914	1.0815	1.11781	1.1212	1.01716	1.12868	0.977139	0.8489	1.02261	1.01554	0.916565	0.931005	0.874666	0.999569	0.969285
	96.05	1.67519	1.39798	1.09363	1.13278	1.64168	1.02405	1.02575	1.11951	1.13536	1.01643	1.12169	0.97685	0.846184	1.0241	1.01338	0.91695	0.933351	0.874892	0.999594	0.968661
	96.1	1.63292	1.4178	1.08857	1.09462	1.63664	1.01911	1.03969	1.11874	1.05509	1.05655	1.16306	0.97649	0.843043	1.02602	1.0117	0.91733	0.935002	0.875078	0.999621	0.968179
	96.15	1.60507	1.41329	1.07568	1.08616	1.624	1.03797	0.975502	1.12495	1.08461	1.04133	1.13697	0.976077	0.839519	1.0284	1.01056	0.917705	0.936097	0.875219	0.999649	0.967864
	96.2	1.63962	1.40665	1.15574	1.09754	1.58468	0.978019	1.03209	1.11724	1.09573	1.04546	1.14761	0.975631	0.835721	1.03127	1.01002	0.918076	0.936613	0.875197	0.999676	0.96775
	96.25	1.68	1.44855	1.08075	1.13423	1.62484	1.00204	1.02934	1.1244	1.08319	1.02061	1.11598	0.975166	0.831656	1.03461	1.01007	0.918439	0.936752	0.875034	0.999701	0.967845
	96.3	1.64709	1.42129	1.07131	1.1373	1.61392	1.01125	1.03124	1.10264	1.06277	1.04656	1.16095	0.974681	0.827355	1.03834	1.01066	0.918789	0.936687	0.874744	0.999723	0.968174
	96.35	1.66532	1.44123	1.03175	1.11235	1.62118	1.01956	1.05363	1.13396	1.11716	1.00952	1.14662	0.97417	0.822935	1.04243	1.01169	0.919116	0.936492	0.874365	0.999745	0.968749
	96.4	1.62115	1.46071	1.08972	1.09754	1.61758	1.06895	1.03842	1.11093	1.12302	1.01925	1.15572	0.973636	0.818432	1.04698	1.01307	0.919448	0.9362	0.873909	0.999766	0.969597
	96.45	1.65026	1.42478	1.07407	1.09871	1.61664	1.07524	1.04856	1.09793	1.03325	1.02553	1.14877	0.97309	0.813888	1.05196	1.01476	0.919786	0.935907	0.873376	0.999787	0.970773
	96.5	1.67823	1.39966	1.11341	1.12227	1.59436	0.967691	0.995561	1.1111	1.05064	1.04185	1.15284	0.972555	0.809304	1.05716	1.01682	0.92011	0.935658	0.872846	0.999807	0.972266
	96.55	1.6476	1.40789	1.12997	1.08397	1.62582	1.01507	1.05405	1.11796	1.1301	1.04719	1.15482	0.972046	0.804589	1.06247	1.01926	0.920412	0.935604	0.87247	0.999825	0.973963
	96.6	1.69227	1.38795	1.07798	1.13081	1.62217	0.956914	1.03399	1.11113	1.11716	1.02035	1.11864	0.971562	0.799838	1.06763	1.02204	0.920676	0.935684	0.872402	0.999841	0.975763
	96.65	1.74455	1.39719	1.07338	1.14175	1.61684	0.979142	1.0342	1.11968	1.12221	1.01412	1.11401	0.971103	0.79527	1.07239	1.02508	0.920886	0.936104	0.872705	0.999851	0.977593
	96.7	1.65911	1.46713	1.16011	1.116	1.63076	0.997553	1.03568	1.0988	1.10341	1.03186	1.12207	0.970681	0.791137	1.07652	1.02832	0.921029	0.93707	0.873298	0.999852	0.979395
	96.75	1.66405	1.41239	1.11456	1.12752	1.60883	0.999124	1.02449	1.09004	1.11837	1.02187	1.14508	0.970292	0.787675	1.07991	1.03173	0.921086	0.938568	0.874129	0.999843	0.981146
	96.8	1.70987	1.34549	1.10099	1.11921	1.59733	1.02786	1.03969	1.1126	1.0565	1.02229	1.12765	0.969931	0.785092	1.08253	1.0353	0.921034	0.940524	0.875114	0.999829	0.98281
	96.85	1.64785	1.44055	1.08305	1.11892	1.61767	1.06917	1.01583	1.12994	1.12302	1.02924	1.13954	0.969602	0.783534	1.08459	1.03908	0.92087	0.942981	0.87613	0.999812	0.984348
	96.9	1.69405	1.4428	1.07845	1.09251	1.6114	1.06334	1.05785	1.10539	1.08299	1.03254	1.14516	0.969316	0.783066	1.08618	1.04309	0.9206	0.945843	0.877087	0.999794	0.985744
	96.95	1.68569	1.41915	1.11939	1.11578	1.63323	1.009	1.0323	1.12869	1.09654	1.03568	1.13083	0.969085	0.783628	1.08734	1.04723	0.920252	0.948863	0.877881	0.999774	0.986976
	97	1.74049	1.45958	1.08466	1.12431	1.61501	0.95175	0.997883	1.13074	1.04032	1.01909	1.1431	0.968922	0.785325	1.0881	1.05144	0.919861	0.951778	0.878419	0.999752	0.988037
	97.05	1.65874	1.37432	1.1026	1.11322	1.62928	1.05885	1.04624	1.10868	1.0929	1.06419	1.11847	0.968831	0.788102	1.08844	1.05564	0.919454	0.954458	0.878674	0.999729	0.988896
	97.1	1.76657	1.43357	1.08028	1.10462	1.64094	1.0557	1.05004	1.12744	1.12828	1.01329	1.14911	0.968806	0.791899	1.08836	1.05973	0.919061	0.956732	0.878653	0.999705	0.989559
	97.15	1.61267	1.37736	1.0674	1.13701	1.62227	0.993287	1.04286	1.10451	1.07672	1.03772	1.12778	0.968848	0.796605	1.0878	1.06359	0.918726	0.958589	0.878392	0.999679	0.990076
	97.2	1.68823	1.43864	1.16333	1.08317	1.62454	0.955792	1.07664	1.11135	1.04093	1.04007	1.12873	0.968955	0.801883	1.08682	1.06713	0.918468	0.960003	0.877867	0.999651	0.990513
	97.25	1.72252	1.38007	1.13044	1.13504	1.60498	1.0465	1.03103	1.12001	1.11433	1.02642	1.13752	0.969128	0.807342	1.08547	1.07037	0.918278	0.960973	0.877033	0.999624	0.990951
	97.3	1.77049	1.35236	1.12054	1.07602	1.6077	0.994409	1.03293	1.09957	1.05104	1.03887	1.14353	0.969353	0.812689	1.08383	1.07324	0.918129	0.961445	0.875983	0.999601	0.991406
	97.35	1.73176	1.38998	1.12123	1.14248	1.6037	0.993736	1.07537	1.10212	1.12747	1.06492	1.15705	0.969623	0.817564	1.08195	1.07568	0.91799	0.961431	0.874791	0.999585	0.991897
	97.4	1.68962	1.41971	1.10283	1.14073	1.6116	0.974876	1.02829	1.15406	1.17135	1.03683	1.13576	0.969918	0.821773	1.07993	1.07764	0.917836	0.960903	0.8735	0.99958	0.992471
	97.45	1.70101	1.41994	1.08857	1.08893	1.63447	0.992389	1.05679	1.12877	1.11332	1.0339	1.13508	0.970216	0.82522	1.07787	1.0791	0.917629	0.959853	0.872184	0.999585	0.993122
	97.5	1.72328	1.3723	1.08834	1.11074	1.59792	0.958486	1.07622	1.11282	1.08339	1.0306	1.14117	0.970531	0.827966	1.07571	1.08005	0.917333	0.958225	0.870937	0.999605	0.99383
	97.55	1.74872	1.40012	1.04256	1.12701	1.59733	0.983183	1.03103	1.1255	1.1574	1.03641	1.13353	0.970872	0.8302	1.07345	1.08057	0.916928	0.956014	0.869801	0.999639	0.994525
	97.6	1.78618	1.449	1.09294	1.0653	1.61535	1.03617	1.09163	1.11939	1.06803	1.04698	1.14636	0.971242	0.832173	1.07118	1.08077	0.916424	0.953048	0.868875	0.999681	0.995101
	97.65	1.76631	1.4196	1.12422	1.11126	1.5914	0.979366	1.04032	1.12148	1.14426	1.05106	1.13675	0.971641	0.83417	1.06885	1.0807	0.915862	0.949476	0.868254	0.999726	0.995477
	97.7	1.69164	1.41543	1.08811	1.10841	1.61254	1.02068	1.02723	1.12442	1.07733	1.04305	1.118	0.972069	0.836257	1.06649	1.08037	0.91527	0.945521	0.867953	0.999767	0.99561
	97.75	1.70961	1.36576	1.0842	1.09922	1.59629	0.969936	1.05848	1.12769	1.12181	1.043	1.14911	0.972523	0.838382	1.06414	1.07979	0.914679	0.941471	0.867976	0.999803	0.995487
	97.8	1.63709	1.4428	1.14654	1.11417	1.58661	0.991715	1.08952	1.11946	1.04457	1.03426	1.15301	0.972976	0.840699	1.06185	1.07903	0.914104	0.937441	0.86828	0.999832	0.995211
	97.85	1.72923	1.4071	1.10283	1.09178	1.63002	0.926155	1.08614	1.12482	1.0749	1.04614	1.12877	0.973415	0.843292	1.05959	1.07819	0.913573	0.933624	0.868791	0.999851	0.99481
	97.9	1.58596	1.36678	1.09823	1.12329	1.63259	1.01911	1.00971	1.1254	1.1113	1.05969	1.13328	0.973817	0.846124	1.0574	1.07732	0.913089	0.930193	0.869481	0.99986	0.99429
	97.95	1.73758	1.38345	1.04831	1.11592	1.61353	1.01686	1.01858	1.11597	1.1024	1.0476	1.14405	0.974189	0.849154	1.05526	1.07639	0.912674	0.927469	0.870254	0.999856	0.993617
	98	1.67304	1.43965	1.04969	1.11731	1.61565	1.009	1.03547	1.10342	1.08056	1.05299	1.13739	0.974538	0.852233	1.05318	1.07533	0.912356	0.925573	0.871002	0.999838	0.992788
	98.05	1.69886	1.34707	1.12514	1.06887	1.62163	1.02921	1.038	1.11462	1.12666	1.0305	1.15593	0.974862	0.855205	1.05122	1.07413	0.912156	0.924486	0.871589	0.999809	0.99181
	98.1	1.71265	1.39752	1.11318	1.14167	1.61585	1.06132	1.04053	1.10194	1.10301	1.04703	1.11924	0.975167	0.857856	1.04934	1.07281	0.912071	0.923984	0.871917	0.99977	0.990752
	98.15	1.59647	1.41532	1.06832	1.0766	1.60627	1.00496	1.08171	1.12904	1.07409	1.07062	1.16027	0.975441	0.859865	1.04755	1.07135	0.912086	0.923859	0.871973	0.999722	0.989707
	98.2	1.79188	1.40755	1.11893	1.12096	1.5916	1.05032	1.06735	1.11939	1.13556	1.03154	1.16653	0.975678	0.8612	1.04594	1.06984	0.912176	0.92395	0.871748	0.999672	0.988722
	98.25	1.68493	1.38379	1.07753	1.10133	1.61195	1.02203	1.09438	1.10165	1.08562	1.02799	1.15104	0.975871	0.861931	1.04463	1.06825	0.912346	0.924171	0.871318	0.999621	0.987835
	98.3	1.7372	1.44258	1.07292	1.10075	1.62755	1.02741	1.08509	1.10906	1.0749	1.0408	1.17301	0.976015	0.862271	1.04361	1.06667	0.912588	0.924415	0.870689	0.999569	0.987107
	98.35	1.67278	1.4053	1.07131	1.08156	1.64933	1.05391	1.02005	1.12904	1.11817	1.0407	1.1431	0.976127	0.862506	1.0429	1.06518	0.91288	0.924555	0.86988	0.999519	0.986566
	98.4	1.69987	1.43233	1.08236	1.11169	1.62079	1.01933	1.10662	1.1233	1.10543	1.06659	1.1534	0.976229	0.862711	1.04244	1.06373	0.91322	0.92434	0.868888	0.999473	0.986212
	98.45	1.67532	1.38885	1.0957	1.11439	1.6356	0.988572	1.05173	1.11884	1.0751	1.03327	1.13585	0.97632	0.862821	1.04224	1.06227	0.913557	0.923833	0.867735	0.999432	0.985987
	98.5	1.75847	1.3866	1.11571	1.12905	1.60291	0.998226	1.04983	1.13882	1.04012	1.05446	1.18121	0.9764	0.862653	1.04229	1.06088	0.913844	0.922836	0.866507	0.999398	0.985858
	98.55	1.6805	1.38018	1.12652	1.10578	1.64079	1.05121	0.990493	1.11739	1.05711	1.0644	1.13585	0.97648	0.862253	1.04264	1.05951	0.914057	0.921311	0.865317	0.999372	0.98583
	98.6	1.74568	1.42016	1.10536	1.09331	1.59101	1.04583	1.05489	1.10147	1.06823	1.01799	1.12598	0.976539	0.861703	1.0433	1.05815	0.914182	0.919215	0.864227	0.999352	0.985913
	98.65	1.7043	1.43942	1.08051	1.09958	1.61007	0.957812	1.06777	1.0995	1.07409	1.03024	1.14782	0.976569	0.86116	1.04419	1.05669	0.914226	0.916445	0.863283	0.999334	0.986112
	98.7	1.74809	1.42163	1.09018	1.12242	1.59649	1.03639	1.02744	1.12854	1.09188	1.03835	1.14087	0.976566	0.860667	1.04524	1.05505	0.914203	0.913	0.862495	0.999314	0.986438
	98.75	1.65127	1.38514	1.05038	1.16342	1.60429	1.02607	1.0285	1.10756	1.1117	1.06178	1.15306	0.976538	0.860161	1.04643	1.05324	0.914121	0.909019	0.861899	0.999291	0.986884
	98.8	1.71885	1.4419	1.04256	1.10403	1.6159	1.05009	1.07854	1.12318	1.07308	1.0486	1.15735	0.97649	0.859565	1.04781	1.05145	0.913954	0.904611	0.861565	0.999259	0.987471
	98.85	1.6476	1.39494	1.10099	1.1025	1.61012	0.988123	1.05004	1.12852	1.09856	1.02255	1.15508	0.976437	0.858921	1.04941	1.04978	0.91368	0.89983	0.861493	0.999214	0.988231
	98.9	1.70329	1.42782	1.09041	1.14372	1.63002	1.03415	1.03885	1.10886	1.06135	1.03489	1.13611	0.976387	0.858176	1.05123	1.04835	0.913289	0.894708	0.861674	0.999155	0.989152
	98.95	1.72695	1.40631	1.11318	1.09258	1.61333	1.00721	1.09205	1.13109	1.06095	1.03934	1.1274	0.976339	0.857329	1.05322	1.04721	0.912791	0.889338	0.862077	0.999085	0.990232
	99	1.63962	1.40845	1.08696	1.15057	1.61086	1.03123	1.02449	1.12318	1.07167	1.00413	1.14323	0.976281	0.856468	1.05542	1.04638	0.91222	0.88394	0.862627	0.999004	0.99143
	99.05	1.61495	1.43852	1.06027	1.12606	1.61713	0.983857	1.02238	1.12936	1.11554	1.07711	1.1543	0.976208	0.855582	1.05774	1.0459	0.911616	0.878938	0.863176	0.998915	0.992726
	99.1	1.67215	1.40856	1.13688	1.08383	1.60222	0.995981	1.06714	1.1224	1.11817	1.06701	1.15104	0.976134	0.85466	1.06003	1.04575	0.911014	0.874669	0.863624	0.998824	0.994088
	99.15	1.76075	1.42084	1.07845	1.08616	1.64079	1.01776	1.0777	1.14536	1.06317	1.04295	1.13336	0.976082	0.853769	1.06221	1.04601	0.910447	0.871273	0.863947	0.998734	0.995452
	99.2	1.69911	1.36959	1.10812	1.12264	1.636	1.03011	1.00232	1.14346	1.07854	1.06152	1.16791	0.976067	0.853034	1.06423	1.04664	0.909926	0.868786	0.864159	0.998652	0.996719
	99.25	1.67759	1.43064	1.09662	1.08178	1.61659	0.951526	1.05743	1.1258	1.14203	1.05147	1.16078	0.976086	0.852603	1.06606	1.04755	0.909435	0.867136	0.864216	0.998578	0.997795
	99.3	1.73923	1.40417	1.09823	1.12081	1.65225	1.04897	1.05658	1.11512	1.08339	1.06675	1.15083	0.976139	0.852542	1.06771	1.04854	0.908995	0.866439	0.864134	0.998512	0.998662
	99.35	1.71518	1.43064	1.10628	1.09936	1.64321	1.05728	1.06777	1.12535	1.08643	1.04792	1.16078	0.97622	0.85292	1.06926	1.04954	0.908631	0.866802	0.86397	0.998453	0.999256
	99.4	1.72278	1.3875	1.09616	1.15021	1.61392	1.03999	1.03652	1.11163	1.06843	1.00565	1.15928	0.976326	0.853754	1.0707	1.05052	0.908372	0.868	0.86375	0.998398	0.99959
	99.45	1.72467	1.38469	1.11226	1.12621	1.61348	1.05503	1.06249	1.11764	1.06883	1.03442	1.11954	0.976441	0.854989	1.07208	1.05151	0.908222	0.8697	0.86351	0.998348	0.999682
	99.5	1.71468	1.41284	1.12583	1.12336	1.6359	0.96365	1.08699	1.13223	1.13273	1.06701	1.14473	0.976552	0.856652	1.07333	1.05236	0.908183	0.871734	0.863415	0.998302	0.999506
	99.55	1.67734	1.37736	1.09846	1.09338	1.65116	1.04874	1.05595	1.1099	1.07167	1.03646	1.15525	0.976662	0.858764	1.07432	1.0529	0.908251	0.873946	0.863542	0.998262	0.999099
	99.6	1.76707	1.40361	1.10122	1.1381	1.63857	0.956914	1.072	1.11494	1.07571	1.0351	1.15602	0.976782	0.861169	1.07496	1.05307	0.908394	0.876456	0.863876	0.998229	0.998512
	99.65	1.71075	1.47321	1.10973	1.10294	1.64424	1.02517	1.06059	1.12472	1.08016	1.00853	1.16014	0.976923	0.863807	1.07516	1.05281	0.908575	0.879429	0.864371	0.9982	0.99774
	99.7	1.6619	1.4214	1.13389	1.10367	1.64849	1.04852	1.04645	1.11696	1.07773	1.04478	1.15992	0.977083	0.866604	1.07495	1.05205	0.908777	0.88281	0.865059	0.998175	0.996806
	99.75	1.65076	1.46082	1.10973	1.15772	1.64079	1.0447	1.08044	1.11372	1.0935	1.05383	1.16147	0.977251	0.869498	1.07433	1.05082	0.909002	0.886438	0.865931	0.998154	0.995689
	99.8	1.63747	1.4249	1.08604	1.13117	1.61437	0.963874	1.0834	1.12667	1.11534	1.04342	1.14156	0.977408	0.872444	1.07323	1.04917	0.909252	0.890259	0.866943	0.99814	0.994349
	99.85	1.71151	1.3982	1.09777	1.08463	1.62256	0.929298	1.11021	1.1249	1.14062	1.04494	1.12954	0.977531	0.875462	1.07181	1.04718	0.909539	0.894319	0.868044	0.99813	0.992762
[truncated: 5,203 more rows]

## Sheet: Fig 1h
	Fluorescence ATP sensor cells
	control Trpm5+/+	post stim Trpm5+/+	control Trpm5-/-	post stim Trpm5-/-
	0.995007	1.11681	1.00106	0.933774
	1.00909	1.76935	1.01219	0.605925
	0.978088	1.42168	0.985114	0.895303
	0.99793	1.33584	1.00187	0.882991
	1.003	1.18318	0.998039	0.968459
	0.989965	1.6595	1.00793	0.676539
	1.00743	1.17657	1.02458	0.846347
	1.00781	1.53504	1.00311	0.904883
	0.983086	1.53721	1.00329	0.929063
	0.991104	1.53319	1.00356	0.869182
	0.985325	1.53086	0.999782	0.953351
	1.00126	1.22667	1.00354	0.95165
	0.992136	1.35481	0.93845	0.93845
			1.00409	0.876524
			1.00173	0.809456
			1.00321	0.869519
			1.00242	0.900594
			1.00248	0.938643
			1.00198	0.943608

## Sheet: Fig 1i
	ATP concentration
	Trpm5+/+ vehicle	Trpm5+/+ den	Trpm5-/- vehicle	Trpm5-/- den	Trpm5-DREADD vehicle	Trpm5-DREADD + CNO
	1.70236	4.35061	1.73227	1.45865	1.68957	7.67935
	1.41119	2.25708	1.71765	1.48482	2.18546	7.00549
	1.62142	3.56242	1.74641	1.43076	1.23092	5.13113
	1.51238	2.31148	1.04541	1.72014	1.7732	4.70369
	1.14595	3.12588			1.6617	6.75931

## Sheet: Fig 1j
	ATP concentration
	Panx1-/- vehicle	Panx1-/- den	ChATfl/fl:Trpm5cre vehicle	ChATfl/fl:Trpm5cre den	Trpm5-DTA vehicle	Trpm5-DTA den
	2.63967	2.1251	1.83871	3.80119	1.5	2.3
	1.90128	1.05471	1.84139	3.76823	2.6	2.4
	2.39816	3.10299	1.50804	4.19993	1.8	3.1
					1.3	1.9

## Sheet: Fig 2c
current density
	baseline											denatonium											TPPO
Trpm5+/+	114.985	18.4267	77.5438	123.459								2122.55	988.95	355.789	1702.09								50.1287	25.7748	41.2786	85.2428
Trpm5-/-	71.9489	52.5788	32.0518	26.6759	41.8825	43.7609	67.5748	35.0772	57.1915	75.9612	31.4575	57.4694	34.9955	30.218	26.7511	43.5143	61.9921	37.5833	43.887	38.3784	100.021	34.3097

## Sheet: Fig 2e
	current density CBX und prob
		baseline									KCl									CBX or probenecid
	TRPM5+/+ + CBX	-18.8692	-32.8062	-4.23282							-108	-139	-196							-33.7	-33.7	-39.3
	TRPM5-/- + CBX	-1.39	-121.983	-41.5253	-10.953	-61.4855	-26.4803	-30.9181	-14.0554		-238	-229	-129	-211	-230	-279	-385	-187		-51.2	-55.6	-10.1	-20.4	-18.4	-21.2	-35.3	-15.4
	TRPM5+/+ + Prob	-13.0804	-20.7313	-20.9336	-3.53547	-16.0768	-33.0176	-28.9811	-12.6064	-19.9537	-247	-166	-283	-265	-225	-212	-310	-212	-312	-17.5	-33.2	-97.4	-22.4	-17.7	-37.6	-32.3961	-15.6612	-24.0635
	TRPM5-/- + Prob	-5.79	-15.5	-29.1	-2.90571	-16.4122	-28.8579	-38.0248	-31.4005		-319	-212	-320	-295	-260.416	-420.287	-256.526	-327.709		-31.8	-18.6	-23.7	-32.6	-14	-27.2	-18.3	-20

## Sheet: Fig 2f
	current density
	TRPM5+/+	TRPM5-/-
	-108	-238
	-139	-229
	-196	-129
	-247	-211
	-166	-230
	-283	-279
	-265	-385
	-225	-187
	-212	-319
	-310	-212
	-212	-320
	-312	-295
	-314	-260.416
	-281	-420.287
		-256.526
		-327.709

## Sheet: Fig 2g
	current density CBX und prob
		before inhibition													CBX or porbenecid
	Trpm5+/+ + 110nM Ca2+ + CBX	26.5629	70.4174	174.194	48.4344	27.8094	38.6652	79.8259	18.9475	170.586					18.6849	50.9669	156.843	40.5896	24.2102	25.9352	39.6593	19.3121	65.9741
	Trpm5-/- + 110nM Ca2+ + CBX	181.336	47.9058	114.373	80.3476	4.62627	73.7104	40.5084	14.9008	66.8744	21.2018				90.8268	12.622	72.5584	91.3388	5.83229	90.2828	41.2146	15.4469	60.4331	19.4446
	Trpm5+/+ + 110nM Ca2+ + Prob	159.683	33.2017	174.517	68.9003	56.104	23.2819	33.1928	26.6536	35.896	49.7412	165.732	92.6678		117.418	33.6786	48.3798	64.9613	57.0085	22.4229	34.5125	23.8089	36.3094	23.6952	137.457	81.5256
	Trpm5-/- + 110nM Ca2+ + Prob	67.2532	18.8535	36.4733	57.118	56.8562	48.2473								77.5136	44.6932	39.0318	59.7484	39.8674	43.1335
	Trpm5+/+ + 2.4 µM Ca2+ + Prob	168.741	232.343	127.089	187.614	114.985	63.4516	171.351	47.8799	77.5438	87.2569	81.5534	193.598	123.459	110.589	172.709	117.384	146.453	128.433	63.9482	145.536	45.3895	72.2238	42.2383	80.7667	204.138	137.656
	Trpm5-/- + 2.4 µM Ca2+ + Prob	71.9209	41.8825	43.7609	35.0772	48.9483	57.1915	75.9612	31.4575						53.3812	53.9747	49.3146	42.4457	52.3069	72.0834	83.314	29.2825

## Sheet: Fig 2h
	current density Trpm5+/+
	ctrl	AZ10606121
	273.755	269.986
	212.956	249.784
	2150.1	1805.77
	470.864	460.977
	442.576	548.086
	638.346	486.704
	434.575	346.966
	333.634	331.476

[truncated: 76 more sheets: Fig 3a, Fig 3b, Fig 3c, Fig 3d, Fig 3e, Fig 3f, Fig 3g, Fig 3h, Fig 4a, Fig 4b, Fig 4c, Fig 4d, Fig 4e, Fig 4f, Fig 4g, Fig 4h, Fig 4i, Fig 5a, Fig 5b, Fig 5c …]
